# Supplementary material for: Quantitative analysis of the morphing wing mechanism of raptors: Bionic design of Falco Peregrinus wing skeleton
Source: PLoS One. 2024 Apr 2;19(4):e0299982. doi: 10.1371/journal.pone.0299982 (PMC10986943; doi:10.1371/journal.pone.0299982)
Supplement: S1 Data — (XLS) [file pone.0299982.s001.xls]

## Sheet: Fig8-a
0	-3.46945e-15	2.3783e-05	2.43465e-05	0	3.17998e-15	7.94996e-16
0.001	0.008	0.01848	0.02783	0.014	0.38286	0.39681
0.002	0.016	0.0372	0.05601	0.027	0.74944	0.81329
0.003	0.024	0.05593	0.08422	0.041	1.03715	1.23561
0.004	0.032	0.07468	0.11244	0.054	1.27806	1.58771
0.005	0.04	0.09343	0.14067	0.068	1.43864	1.83687
0.006	0.048	0.11219	0.16891	0.081	1.63572	2.21516
0.007	0.056	0.13096	0.19714	0.095	1.85931	2.63135
0.008	0.064	0.14972	0.22539	0.108	2.0617	3.02222
0.009	0.072	0.1685	0.25363	0.122	2.43188	3.57376
0.01	0.08	0.18727	0.28187	0.135	2.73438	4.0246
0.011	0.088	0.20604	0.31012	0.148	2.98384	4.43123
0.012	0.096	0.22482	0.33837	0.161	3.22083	4.89557
0.013	0.104	0.2436	0.36662	0.174	3.43746	5.31014
0.014	0.112	0.26238	0.39486	0.186	3.62	5.78441
0.015	0.12	0.28117	0.42311	0.199	3.78435	6.20741
0.016	0.128	0.29995	0.45136	0.213	3.97859	6.50665
0.017	0.136	0.31874	0.47961	0.228	4.1965	6.78916
0.018	0.144	0.33753	0.50786	0.238	4.40603	6.93967
0.019	0.152	0.35632	0.53611	0.252	4.46494	6.86833
0.02	0.16	0.37511	0.56435	0.265	4.48792	6.78436
0.021	0.168	0.39391	0.5926	0.278	4.56533	6.87405
0.022	0.176	0.4127	0.62085	0.292	4.72258	7.34913
0.023	0.184	0.4315	0.6491	0.305	4.92517	7.93895
0.024	0.192	0.4503	0.67734	0.319	5.18117	8.46214
0.025	0.2	0.4691	0.70559	0.332	5.42268	9.13733
0.026	0.208	0.4879	0.73384	0.346	5.67689	9.71055
0.027	0.216	0.5067	0.76208	0.36	5.94844	10.1351
0.028	0.224	0.52551	0.79033	0.374	6.24731	10.4161
0.029	0.232	0.54432	0.81857	0.388	6.52055	10.6299
0.03	0.24	0.56312	0.84682	0.402	6.75662	10.8114
0.031	0.248	0.58193	0.87506	0.416	7.07987	11.1855
0.032	0.256	0.60074	0.90331	0.43	7.40305	11.6828
0.033	0.264	0.61955	0.93155	0.444	7.68317	12.1816
0.034	0.272	0.63837	0.95979	0.458	7.97462	12.7054
0.035	0.28	0.65718	0.98803	0.473	8.26682	13.1438
0.036	0.288	0.676	1.01628	0.487	8.50931	13.469
0.037	0.296	0.69481	1.04452	0.502	8.7592	13.8033
0.038	0.304	0.71363	1.07276	0.515	9.023	14.0659
0.039	0.312	0.73245	1.101	0.529	9.27156	14.3749
0.04	0.32	0.75127	1.12924	0.543	9.54441	14.8238
0.041	0.328	0.7701	1.15748	0.557	9.84101	15.368
0.042	0.336	0.78892	1.18572	0.571	10.1087	15.857
0.043	0.344	0.80775	1.21396	0.585	10.3358	16.2773
0.044	0.352	0.82657	1.24219	0.598	10.5734	16.677
0.045	0.36	0.8454	1.27043	0.613	10.7957	16.9965
0.046	0.368	0.86423	1.29867	0.625	11.083	17.3439
0.047	0.376	0.88306	1.32691	0.639	11.3692	17.7412
0.048	0.384	0.90189	1.35514	0.653	11.6609	18.1917
0.049	0.392	0.92073	1.38338	0.667	11.9246	18.646
0.05	0.4	0.93956	1.41162	0.68	12.1465	18.9892
0.051	0.408	0.9584	1.43985	0.694	12.4062	19.3851
0.052	0.416	0.97724	1.46808	0.708	12.6446	19.6818
0.053	0.424	0.99608	1.49632	0.723	12.8974	19.9925
0.054	0.432	1.01492	1.52455	0.739	13.1638	20.3901
0.055	0.44	1.03376	1.55279	0.75	13.4493	20.8629
0.056	0.448	1.0526	1.58102	0.763	13.7045	21.3138
0.057	0.456	1.07145	1.60925	0.778	13.9204	21.7845
0.058	0.464	1.09029	1.63748	0.791	14.1887	22.2523
0.059	0.472	1.10914	1.66572	0.805	14.43	22.6399
0.06	0.48	1.12799	1.69395	0.819	14.6849	23.235
0.061	0.488	1.14684	1.72218	0.833	14.9005	23.6172
0.062	0.496	1.16569	1.75041	0.846	14.9486	23.6624
0.063	0.504	1.18455	1.77864	0.86	14.9522	23.5608
0.064	0.512	1.2034	1.80687	0.874	15.033	23.4524
0.065	0.52	1.22226	1.8351	0.888	15.2168	23.5226
0.066	0.528	1.24111	1.86333	0.901	15.6079	23.9937
0.067	0.536	1.25997	1.89156	0.915	15.9301	24.5173
0.068	0.544	1.27883	1.91978	0.928	16.2016	25.0445
0.069	0.552	1.29769	1.94801	0.941	16.3968	25.5572
0.07	0.56	1.31655	1.97624	0.954	16.6178	26.1158
0.071	0.568	1.33542	2.00447	0.967	16.9089	26.6321
0.072	0.576	1.35428	2.03269	0.98	17.2478	27.1821
0.073	0.584	1.37315	2.06092	0.993	17.5782	27.6873
0.074	0.592	1.39202	2.08915	1.006	17.8871	28.0938
0.075	0.6	1.41089	2.11737	1.018	18.2191	28.4395
0.076	0.608	1.42976	2.1456	1.032	18.5126	28.7736
0.077	0.616	1.44863	2.17383	1.044	18.768	29.0219
0.078	0.624	1.46751	2.20205	1.057	18.9979	29.279
0.079	0.632	1.48638	2.23028	1.071	19.2828	29.6519
0.08	0.64	1.50526	2.2585	1.085	19.5926	30.0792
0.081	0.648	1.52414	2.28673	1.097	19.9683	30.6447
0.082	0.656	1.54302	2.31495	1.11	20.3938	31.2711
0.083	0.664	1.5619	2.34318	1.123	20.7115	31.7182
0.084	0.672	1.58078	2.3714	1.137	20.9926	32.0573
0.085	0.68	1.59966	2.39962	1.149	21.2649	32.3991
0.086	0.688	1.61855	2.42785	1.165	21.5564	32.8612
0.087	0.696	1.63744	2.45607	1.177	21.9059	33.471
0.088	0.704	1.65633	2.48429	1.191	22.3324	34.1405
0.089	0.712	1.67522	2.51252	1.205	22.7575	34.7867
0.09	0.72	1.69411	2.54074	1.218	23.162	35.4166
0.091	0.728	1.713	2.56896	1.233	23.5153	35.9952
0.092	0.736	1.73189	2.59719	1.246	23.9335	36.5354
0.093	0.744	1.75079	2.62541	1.26	24.3236	37.078
0.094	0.752	1.76969	2.65363	1.273	24.6819	37.601
0.095	0.76	1.78859	2.68185	1.286	24.9803	38.2099
0.096	0.768	1.80749	2.71007	1.3	25.3051	38.9855
0.097	0.776	1.82639	2.73829	1.313	25.667	39.6761
0.098	0.784	1.84529	2.76652	1.327	25.9184	40.0978
0.099	0.792	1.86419	2.79474	1.34	26.0291	40.1363
0.1	0.8	1.8831	2.82296	1.354	26.097	39.9838
0.101	0.808	1.90201	2.85118	1.367	26.1925	39.9078
0.102	0.816	1.92091	2.8794	1.381	26.3765	40.0879
0.103	0.824	1.93983	2.90762	1.394	26.6575	40.5497
0.104	0.832	1.95874	2.93585	1.407	26.9596	41.1639
0.105	0.84	1.97765	2.96407	1.42	27.2939	41.8825
0.106	0.848	1.99656	2.99229	1.434	27.6269	42.6012
0.107	0.856	2.01548	3.02051	1.447	28.0185	43.5303
0.108	0.864	2.0344	3.04873	1.46	28.3998	44.2936
0.109	0.872	2.05332	3.07695	1.473	28.8032	45.0125
0.11	0.88	2.07224	3.10517	1.487	29.1933	45.5671
0.111	0.888	2.09116	3.13339	1.5	29.4992	45.8897
0.112	0.896	2.11009	3.16161	1.514	29.8226	46.0515
0.113	0.904	2.12901	3.18983	1.527	30.201	46.1206
0.114	0.912	2.14794	3.21805	1.541	30.5862	46.3612
0.115	0.92	2.16687	3.24627	1.555	31.0039	46.7074
0.116	0.928	2.1858	3.27449	1.568	31.4113	47.0463
0.117	0.936	2.20473	3.30272	1.583	31.8237	47.4497
0.118	0.944	2.22366	3.33094	1.596	32.2024	47.7901
0.119	0.952	2.24259	3.35916	1.61	32.6086	48.1582
0.12	0.96	2.26153	3.38738	1.624	33.0018	48.6993
0.121	0.968	2.28047	3.4156	1.639	33.3548	49.2644
0.122	0.976	2.29941	3.44382	1.652	33.7242	49.777
0.123	0.984	2.31834	3.47204	1.665	33.9137	50.0723
0.124	0.992	2.33729	3.50026	1.679	33.8858	50.0369
0.125	1	2.35623	3.52848
0.126	1.008	2.37518	3.5567
0.127	1.016	2.39412	3.58493
0.128	1.024	2.41307	3.61315
0.129	1.032	2.43202	3.64137
0.13	1.04	2.45097	3.66959
0.131	1.048	2.46992	3.69781
0.132	1.056	2.48888	3.72603
0.133	1.064	2.50783	3.75426
0.134	1.072	2.52679	3.78248
0.135	1.08	2.54575	3.8107
0.136	1.088	2.56471	3.83892
0.137	1.096	2.58367	3.86714
0.138	1.104	2.60264	3.89537
0.139	1.112	2.6216	3.92359
0.14	1.12	2.64057	3.95181
0.141	1.128	2.65954	3.98004
0.142	1.136	2.67851	4.00826
0.143	1.144	2.69748	4.03649
0.144	1.152	2.71645	4.06471
0.145	1.16	2.73543	4.09293
0.146	1.168	2.7544	4.12116
0.147	1.176	2.77338	4.14938
0.148	1.184	2.79236	4.17761
0.149	1.192	2.81134	4.20583
0.15	1.2	2.83032	4.23406
0.151	1.208	2.84931	4.26229
0.152	1.216	2.86829	4.29051
0.153	1.224	2.88728	4.31874
0.154	1.232	2.90627	4.34697
0.155	1.24	2.92526	4.37519
0.156	1.248	2.94426	4.40342
0.157	1.256	2.96325	4.43165
0.158	1.264	2.98224	4.45988
0.159	1.272	3.00124	4.48811
0.16	1.28	3.02024	4.51633
0.161	1.288	3.03924	4.54456
0.162	1.296	3.05824	4.57279
0.163	1.304	3.07725	4.60102
0.164	1.312	3.09625	4.62925
0.165	1.32	3.11526	4.65748
0.166	1.328	3.13427	4.68571
0.167	1.336	3.15328	4.71395
0.168	1.344	3.17229	4.74218
0.169	1.352	3.19131	4.77041
0.17	1.36	3.21032	4.79864
0.171	1.368	3.22934	4.82688
0.172	1.376	3.24836	4.85511
0.173	1.384	3.26738	4.88334
0.174	1.392	3.2864	4.91158
0.175	1.4	3.30543	4.93981
0.176	1.408	3.32445	4.96805
0.177	1.416	3.34348	4.99629
0.178	1.424	3.36251	5.02452
0.179	1.432	3.38154	5.05276
0.18	1.44	3.40057	5.081
0.181	1.448	3.4196	5.10923
0.182	1.456	3.43864	5.13747
0.183	1.464	3.45768	5.16571
0.184	1.472	3.47672	5.19395
0.185	1.48	3.49576	5.22219
0.186	1.488	3.5148	5.25043
0.187	1.496	3.53385	5.27867
0.188	1.504	3.55289	5.30692
0.189	1.512	3.57194	5.33516
0.19	1.52	3.59099	5.3634
0.191	1.528	3.61004	5.39164
0.192	1.536	3.62909	5.41989
0.193	1.544	3.64815	5.44813
0.194	1.552	3.66721	5.47638
0.195	1.56	3.68626	5.50462
0.196	1.568	3.70532	5.53287
0.197	1.576	3.72438	5.56112
0.198	1.584	3.74345	5.58937
0.199	1.592	3.76251	5.61761
0.2	1.6	3.78158	5.64586
0.201	1.608	3.80065	5.67411
0.202	1.616	3.81972	5.70236
0.203	1.624	3.83879	5.73062
0.204	1.632	3.85787	5.75887
0.205	1.64	3.87694	5.78712
0.206	1.648	3.89602	5.81537
0.207	1.656	3.9151	5.84363
0.208	1.664	3.93418	5.87188
0.209	1.672	3.95326	5.90014
0.21	1.68	3.97235	5.9284
0.211	1.688	3.99143	5.95665
0.212	1.696	4.01052	5.98491
0.213	1.704	4.02961	6.01317
0.214	1.712	4.04871	6.04143
0.215	1.72	4.0678	6.06969
0.216	1.728	4.08689	6.09795
0.217	1.736	4.10599	6.12621
0.218	1.744	4.12509	6.15447
0.219	1.752	4.14419	6.18274
0.22	1.76	4.16329	6.211
0.221	1.768	4.1824	6.23927
0.222	1.776	4.20151	6.26753
0.223	1.784	4.22061	6.2958
0.224	1.792	4.23972	6.32407
0.225	1.8	4.25884	6.35234
0.226	1.808	4.27795	6.3806
0.227	1.816	4.29706	6.40887
0.228	1.824	4.31618	6.43715
0.229	1.832	4.3353	6.46542
0.23	1.84	4.35442	6.49369
0.231	1.848	4.37355	6.52196
0.232	1.856	4.39267	6.55024
0.233	1.864	4.4118	6.57851
0.234	1.872	4.43093	6.60679
0.235	1.88	4.45006	6.63507
0.236	1.888	4.46919	6.66335
0.237	1.896	4.48832	6.69163
0.238	1.904	4.50746	6.71991
0.239	1.912	4.5266	6.74819
0.24	1.92	4.54574	6.77647
0.241	1.928	4.56488	6.80475
0.242	1.936	4.58402	6.83304
0.243	1.944	4.60317	6.86132
0.244	1.952	4.62232	6.88961
0.245	1.96	4.64147	6.9179
0.246	1.968	4.66062	6.94619
0.247	1.976	4.67977	6.97448
0.248	1.984	4.69893	7.00277
0.249	1.992	4.71808	7.03106
0.25	2	4.73724	7.05935
0.251	2.008	4.7564	7.08764
0.252	2.016	4.77557	7.11594
0.253	2.024	4.79473	7.14424
0.254	2.032	4.8139	7.17253
0.255	2.04	4.83307	7.20083
0.256	2.048	4.85224	7.22913
0.257	2.056	4.87141	7.25743
0.258	2.064	4.89058	7.28573
0.259	2.072	4.90976	7.31403
0.26	2.08	4.92894	7.34234
0.261	2.088	4.94812	7.37064
0.262	2.096	4.9673	7.39895
0.263	2.104	4.98648	7.42726
0.264	2.112	5.00567	7.45556
0.265	2.12	5.02486	7.48387
0.266	2.128	5.04405	7.51218
0.267	2.136	5.06324	7.5405
0.268	2.144	5.08243	7.56881
0.269	2.152	5.10163	7.59713
0.27	2.16	5.12083	7.62544
0.271	2.168	5.14003	7.65376
0.272	2.176	5.15923	7.68208
0.273	2.184	5.17843	7.7104
0.274	2.192	5.19764	7.73872
0.275	2.2	5.21685	7.76704
0.276	2.208	5.23606	7.79536
0.277	2.216	5.25527	7.82369
0.278	2.224	5.27448	7.85201
0.279	2.232	5.2937	7.88034
0.28	2.24	5.31292	7.90867
0.281	2.248	5.33214	7.937
0.282	2.256	5.35136	7.96533
0.283	2.264	5.37058	7.99366
0.284	2.272	5.38981	8.02199
0.285	2.28	5.40904	8.05033
0.286	2.288	5.42827	8.07867
0.287	2.296	5.4475	8.107
0.288	2.304	5.46673	8.13534
0.289	2.312	5.48597	8.16368
0.29	2.32	5.50521	8.19202
0.291	2.328	5.52445	8.22037
0.292	2.336	5.54369	8.24871
0.293	2.344	5.56294	8.27706
0.294	2.352	5.58218	8.30541
0.295	2.36	5.60143	8.33376
0.296	2.368	5.62068	8.36211
0.297	2.376	5.63993	8.39046
0.298	2.384	5.65919	8.41881
0.299	2.392	5.67845	8.44717
0.3	2.4	5.69771	8.47552
0.301	2.408	5.71697	8.50388
0.302	2.416	5.73623	8.53224
0.303	2.424	5.75549	8.5606
0.304	2.432	5.77476	8.58896
0.305	2.44	5.79403	8.61733
0.306	2.448	5.8133	8.64569
0.307	2.456	5.83258	8.67406
0.308	2.464	5.85185	8.70243
0.309	2.472	5.87113	8.7308
0.31	2.48	5.89041	8.75917
0.311	2.488	5.90969	8.78754
0.312	2.496	5.92898	8.81592
0.313	2.504	5.94826	8.84429
0.314	2.512	5.96755	8.87267
0.315	2.52	5.98684	8.90105
0.316	2.528	6.00613	8.92943
0.317	2.536	6.02543	8.95782
0.318	2.544	6.04473	8.9862
0.319	2.552	6.06403	9.01459
0.32	2.56	6.08333	9.04297
0.321	2.568	6.10263	9.07136
0.322	2.576	6.12194	9.09975
0.323	2.584	6.14124	9.12815
0.324	2.592	6.16055	9.15654
0.325	2.6	6.17987	9.18494
0.326	2.608	6.19918	9.21333
0.327	2.616	6.2185	9.24173
0.328	2.624	6.23782	9.27013
0.329	2.632	6.25714	9.29854
0.33	2.64	6.27646	9.32694
0.331	2.648	6.29579	9.35535
0.332	2.656	6.31511	9.38376
0.333	2.664	6.33444	9.41217
0.334	2.672	6.35378	9.44058
0.335	2.68	6.37311	9.46899
0.336	2.688	6.39245	9.49741
0.337	2.696	6.41179	9.52582
0.338	2.704	6.43113	9.55424
0.339	2.712	6.45047	9.58266
0.34	2.72	6.46981	9.61108
0.341	2.728	6.48916	9.63951
0.342	2.736	6.50851	9.66793
0.343	2.744	6.52786	9.69636
0.344	2.752	6.54722	9.72479
0.345	2.76	6.56658	9.75322
0.346	2.768	6.58593	9.78166
0.347	2.776	6.60529	9.81009
0.348	2.784	6.62466	9.83853
0.349	2.792	6.64402	9.86697
0.35	2.8	6.66339	9.89541
0.351	2.808	6.68276	9.92385
0.352	2.816	6.70213	9.9523
0.353	2.824	6.72151	9.98074
0.354	2.832	6.74088	10.0092
0.355	2.84	6.76026	10.0376
0.356	2.848	6.77965	10.0661
0.357	2.856	6.79903	10.0945
0.358	2.864	6.81841	10.123
0.359	2.872	6.8378	10.1515
0.36	2.88	6.85719	10.1799
0.361	2.888	6.87659	10.2084
0.362	2.896	6.89598	10.2369
0.363	2.904	6.91538	10.2653
0.364	2.912	6.93478	10.2938
0.365	2.92	6.95418	10.3223
0.366	2.928	6.97359	10.3507
0.367	2.936	6.99299	10.3792
0.368	2.944	7.0124	10.4077
0.369	2.952	7.03181	10.4362
0.37	2.96	7.05123	10.4646
0.371	2.968	7.07064	10.4931
0.372	2.976	7.09006	10.5216
0.373	2.984	7.10948	10.5501
0.374	2.992	7.1289	10.5786
0.375	3	7.14833	10.6071
0.376	3.008	7.16776	10.6356
0.377	3.016	7.18719	10.6641
0.378	3.024	7.20662	10.6926
0.379	3.032	7.22606	10.7211
0.38	3.04	7.24549	10.7496
0.381	3.048	7.26493	10.7781
0.382	3.056	7.28438	10.8066
0.383	3.064	7.30382	10.8351
0.384	3.072	7.32327	10.8636
0.385	3.08	7.34272	10.8921
0.386	3.088	7.36217	10.9206
0.387	3.096	7.38162	10.9491
0.388	3.104	7.40108	10.9777
0.389	3.112	7.42054	11.0062
0.39	3.12	7.44	11.0347
0.391	3.128	7.45946	11.0632
0.392	3.136	7.47893	11.0918
0.393	3.144	7.4984	11.1203
0.394	3.152	7.51787	11.1488
0.395	3.16	7.53734	11.1774
0.396	3.168	7.55682	11.2059
0.397	3.176	7.5763	11.2344
0.398	3.184	7.59578	11.263
0.399	3.192	7.61526	11.2915
0.4	3.2	7.63475	11.3201
0.401	3.208	7.65423	11.3486
0.402	3.216	7.67373	11.3772
0.403	3.224	7.69322	11.4057
0.404	3.232	7.71271	11.4343
0.405	3.24	7.73221	11.4628
0.406	3.248	7.75171	11.4914
0.407	3.256	7.77121	11.52
0.408	3.264	7.79072	11.5485
0.409	3.272	7.81023	11.5771
0.41	3.28	7.82974	11.6057
0.411	3.288	7.84925	11.6342
0.412	3.296	7.86877	11.6628
0.413	3.304	7.88828	11.6914
0.414	3.312	7.9078	11.72
0.415	3.32	7.92733	11.7486
0.416	3.328	7.94685	11.7771
0.417	3.336	7.96638	11.8057
0.418	3.344	7.98591	11.8343
0.419	3.352	8.00544	11.8629
0.42	3.36	8.02498	11.8915
0.421	3.368	8.04452	11.9201
0.422	3.376	8.06406	11.9487
0.423	3.384	8.0836	11.9773
0.424	3.392	8.10315	12.0059
0.425	3.4	8.1227	12.0345
0.426	3.408	8.14225	12.0631
0.427	3.416	8.1618	12.0917
0.428	3.424	8.18136	12.1204
0.429	3.432	8.20091	12.149
0.43	3.44	8.22048	12.1776
0.431	3.448	8.24004	12.2062
0.432	3.456	8.25961	12.2349
0.433	3.464	8.27917	12.2635
0.434	3.472	8.29875	12.2921
0.435	3.48	8.31832	12.3208
0.436	3.488	8.3379	12.3494
0.437	3.496	8.35748	12.378
0.438	3.504	8.37706	12.4067
0.439	3.512	8.39664	12.4353
0.44	3.52	8.41623	12.464
0.441	3.528	8.43582	12.4926
0.442	3.536	8.45541	12.5213
0.443	3.544	8.475	12.5499
0.444	3.552	8.4946	12.5786
0.445	3.56	8.5142	12.6073
0.446	3.568	8.53381	12.6359
0.447	3.576	8.55341	12.6646
0.448	3.584	8.57302	12.6933
0.449	3.592	8.59263	12.7219
0.45	3.6	8.61224	12.7506
0.451	3.608	8.63186	12.7793
0.452	3.616	8.65148	12.808
0.453	3.624	8.6711	12.8366
0.454	3.632	8.69072	12.8653
0.455	3.64	8.71035	12.894
0.456	3.648	8.72998	12.9227
0.457	3.656	8.74961	12.9514
0.458	3.664	8.76925	12.9801
0.459	3.672	8.78888	13.0088
0.46	3.68	8.80852	13.0375
0.461	3.688	8.82817	13.0662
0.462	3.696	8.84781	13.0949
0.463	3.704	8.86746	13.1236
0.464	3.712	8.88711	13.1524
0.465	3.72	8.90676	13.1811
0.466	3.728	8.92642	13.2098
0.467	3.736	8.94608	13.2385
0.468	3.744	8.96574	13.2673
0.469	3.752	8.98541	13.296
0.47	3.76	9.00507	13.3247
0.471	3.768	9.02474	13.3535
0.472	3.776	9.04442	13.3822
0.473	3.784	9.06409	13.4109
0.474	3.792	9.08377	13.4397
0.475	3.8	9.10345	13.4684
0.476	3.808	9.12313	13.4972
0.477	3.816	9.14282	13.5259
0.478	3.824	9.16251	13.5547
0.479	3.832	9.1822	13.5834
0.48	3.84	9.2019	13.6122
0.481	3.848	9.2216	13.641
0.482	3.856	9.2413	13.6698
0.483	3.864	9.261	13.6985
0.484	3.872	9.2807	13.7273
0.485	3.88	9.30041	13.7561
0.486	3.888	9.32013	13.7849
0.487	3.896	9.33984	13.8136
0.488	3.904	9.35956	13.8424
0.489	3.912	9.37928	13.8712
0.49	3.92	9.399	13.9
0.491	3.928	9.41873	13.9288
0.492	3.936	9.43845	13.9576
0.493	3.944	9.45819	13.9864
0.494	3.952	9.47792	14.0152
0.495	3.96	9.49766	14.044
0.496	3.968	9.5174	14.0729
0.497	3.976	9.53714	14.1017
0.498	3.984	9.55689	14.1305
0.499	3.992	9.57663	14.1593
0.5	4	9.59639	14.1882
0.501	4.008	9.61614	14.217
0.502	4.016	9.6359	14.2458
0.503	4.024	9.65566	14.2746
0.504	4.032	9.67542	14.3035
0.505	4.04	9.69519	14.3323
0.506	4.048	9.71495	14.3612
0.507	4.056	9.73473	14.39
0.508	4.064	9.7545	14.4189
0.509	4.072	9.77428	14.4477
0.51	4.08	9.79406	14.4766
0.511	4.088	9.81384	14.5055
0.512	4.096	9.83363	14.5343
0.513	4.104	9.85342	14.5632
0.514	4.112	9.87321	14.5921
0.515	4.12	9.89301	14.621
0.516	4.128	9.9128	14.6498
0.517	4.136	9.9326	14.6787
0.518	4.144	9.95241	14.7076
0.519	4.152	9.97221	14.7365
0.52	4.16	9.99202	14.7654
0.521	4.168	10.0118	14.7943
0.522	4.176	10.0317	14.8232
0.523	4.184	10.0515	14.8521
0.524	4.192	10.0713	14.881
0.525	4.2	10.0911	14.9099
0.526	4.208	10.1109	14.9388
0.527	4.216	10.1308	14.9678
0.528	4.224	10.1506	14.9967
0.529	4.232	10.1705	15.0256
0.53	4.24	10.1903	15.0545
0.531	4.248	10.2101	15.0835
0.532	4.256	10.23	15.1124
0.533	4.264	10.2498	15.1414
0.534	4.272	10.2697	15.1703
0.535	4.28	10.2895	15.1992
0.536	4.288	10.3094	15.2282
0.537	4.296	10.3293	15.2572
0.538	4.304	10.3491	15.2861
0.539	4.312	10.369	15.3151
0.54	4.32	10.3888	15.344
0.541	4.328	10.4087	15.373
0.542	4.336	10.4286	15.402
0.543	4.344	10.4485	15.431
0.544	4.352	10.4684	15.4599
0.545	4.36	10.4882	15.4889
0.546	4.368	10.5081	15.5179
0.547	4.376	10.528	15.5469
0.548	4.384	10.5479	15.5759
0.549	4.392	10.5678	15.6049
0.55	4.4	10.5877	15.6339
0.551	4.408	10.6076	15.6629
0.552	4.416	10.6275	15.6919
0.553	4.424	10.6474	15.721
0.554	4.432	10.6674	15.75
0.555	4.44	10.6873	15.779
0.556	4.448	10.7072	15.808
0.557	4.456	10.7271	15.837
0.558	4.464	10.747	15.8661
0.559	4.472	10.767	15.8951
0.56	4.48	10.7869	15.9242
0.561	4.488	10.8068	15.9532
0.562	4.496	10.8268	15.9823
0.563	4.504	10.8467	16.0113
0.564	4.512	10.8666	16.0404
0.565	4.52	10.8866	16.0694
0.566	4.528	10.9065	16.0985
0.567	4.536	10.9265	16.1276
0.568	4.544	10.9465	16.1566
0.569	4.552	10.9664	16.1857
0.57	4.56	10.9864	16.2148
0.571	4.568	11.0063	16.2439
0.572	4.576	11.0263	16.273
0.573	4.584	11.0463	16.3021
0.574	4.592	11.0663	16.3312
0.575	4.6	11.0862	16.3603
0.576	4.608	11.1062	16.3894
0.577	4.616	11.1262	16.4185
0.578	4.624	11.1462	16.4476
0.579	4.632	11.1662	16.4767
0.58	4.64	11.1862	16.5058
0.581	4.648	11.2062	16.535
0.582	4.656	11.2262	16.5641
0.583	4.664	11.2462	16.5933
0.584	4.672	11.2662	16.6224
0.585	4.68	11.2862	16.6515
0.586	4.688	11.3062	16.6807
0.587	4.696	11.3263	16.7098
0.588	4.704	11.3463	16.739
0.589	4.712	11.3663	16.7681
0.59	4.72	11.3863	16.7973
0.591	4.728	11.4064	16.8265
0.592	4.736	11.4264	16.8557
0.593	4.744	11.4464	16.8848
0.594	4.752	11.4665	16.914
0.595	4.76	11.4865	16.9432
0.596	4.768	11.5066	16.9724
0.597	4.776	11.5266	17.0016
0.598	4.784	11.5467	17.0308
0.599	4.792	11.5667	17.06
0.6	4.8	11.5868	17.0892
0.601	4.808	11.6069	17.1184
0.602	4.816	11.6269	17.1476
0.603	4.824	11.647	17.1768
0.604	4.832	11.6671	17.2061
0.605	4.84	11.6872	17.2353
0.606	4.848	11.7073	17.2645
0.607	4.856	11.7273	17.2937
0.608	4.864	11.7474	17.323
0.609	4.872	11.7675	17.3522
0.61	4.88	11.7876	17.3815
0.611	4.888	11.8077	17.4108
0.612	4.896	11.8278	17.44
0.613	4.904	11.8479	17.4693
0.614	4.912	11.868	17.4985
0.615	4.92	11.8881	17.5278
0.616	4.928	11.9083	17.5571
0.617	4.936	11.9284	17.5864
0.618	4.944	11.9485	17.6157
0.619	4.952	11.9686	17.645
0.62	4.96	11.9887	17.6743
0.621	4.968	12.0089	17.7035
0.622	4.976	12.029	17.7328
0.623	4.984	12.0492	17.7622
0.624	4.992	12.0693	17.7915
0.625	5	12.0894	17.8208
0.626	5.008	12.1096	17.8501
0.627	5.016	12.1298	17.8794
0.628	5.024	12.1499	17.9088
0.629	5.032	12.1701	17.9381
0.63	5.04	12.1902	17.9675
0.631	5.048	12.2104	17.9968
0.632	5.056	12.2306	18.0262
0.633	5.064	12.2508	18.0555
0.634	5.072	12.2709	18.0849
0.635	5.08	12.2911	18.1142
0.636	5.088	12.3113	18.1436
0.637	5.096	12.3315	18.173
0.638	5.104	12.3517	18.2024
0.639	5.112	12.3719	18.2318
0.64	5.12	12.3921	18.2611
0.641	5.128	12.4123	18.2905
0.642	5.136	12.4325	18.3199
0.643	5.144	12.4527	18.3493
0.644	5.152	12.4729	18.3787
0.645	5.16	12.4931	18.4081
0.646	5.168	12.5134	18.4376
0.647	5.176	12.5336	18.467
0.648	5.184	12.5538	18.4964
0.649	5.192	12.574	18.5259
0.65	5.2	12.5943	18.5553
0.651	5.208	12.6145	18.5847
0.652	5.216	12.6348	18.6142
0.653	5.224	12.655	18.6436
0.654	5.232	12.6753	18.6731
0.655	5.24	12.6955	18.7026
0.656	5.248	12.7158	18.732
0.657	5.256	12.736	18.7615
0.658	5.264	12.7563	18.791
0.659	5.272	12.7766	18.8205
0.66	5.28	12.7968	18.8499
0.661	5.288	12.8171	18.8794
0.662	5.296	12.8374	18.9089
0.663	5.304	12.8577	18.9384
0.664	5.312	12.878	18.9679
0.665	5.32	12.8983	18.9975
0.666	5.328	12.9185	19.027
0.667	5.336	12.9388	19.0565
0.668	5.344	12.9591	19.086
0.669	5.352	12.9794	19.1156
0.67	5.36	12.9998	19.1451
0.671	5.368	13.0201	19.1746
0.672	5.376	13.0404	19.2042
0.673	5.384	13.0607	19.2337
0.674	5.392	13.081	19.2633
0.675	5.4	13.1014	19.2929
0.676	5.408	13.1217	19.3224
0.677	5.416	13.142	19.352
0.678	5.424	13.1624	19.3816
0.679	5.432	13.1827	19.4112
0.68	5.44	13.2031	19.4408
0.681	5.448	13.2234	19.4704
0.682	5.456	13.2438	19.5
0.683	5.464	13.2641	19.5296
0.684	5.472	13.2845	19.5592
0.685	5.48	13.3049	19.5888
0.686	5.488	13.3252	19.6184
0.687	5.496	13.3456	19.648
0.688	5.504	13.366	19.6777
0.689	5.512	13.3864	19.7073
0.69	5.52	13.4067	19.737
0.691	5.528	13.4271	19.7666
0.692	5.536	13.4475	19.7963
0.693	5.544	13.4679	19.8259
0.694	5.552	13.4883	19.8556
0.695	5.56	13.5087	19.8853
0.696	5.568	13.5291	19.9149
0.697	5.576	13.5495	19.9446
0.698	5.584	13.57	19.9743
0.699	5.592	13.5904	20.004
0.7	5.6	13.6108	20.0337
0.701	5.608	13.6312	20.0634
0.702	5.616	13.6517	20.0931
0.703	5.624	13.6721	20.1228
0.704	5.632	13.6925	20.1525
0.705	5.64	13.713	20.1823
0.706	5.648	13.7334	20.212
0.707	5.656	13.7539	20.2417
0.708	5.664	13.7743	20.2715
0.709	5.672	13.7948	20.3012
0.71	5.68	13.8153	20.331
0.711	5.688	13.8357	20.3607
0.712	5.696	13.8562	20.3905
0.713	5.704	13.8767	20.4203
0.714	5.712	13.8971	20.4501
0.715	5.72	13.9176	20.4798
0.716	5.728	13.9381	20.5096
0.717	5.736	13.9586	20.5394
0.718	5.744	13.9791	20.5692
0.719	5.752	13.9996	20.599
0.72	5.76	14.0201	20.6288
0.721	5.768	14.0406	20.6587
0.722	5.776	14.0611	20.6885
0.723	5.784	14.0816	20.7183
0.724	5.792	14.1021	20.7481
0.725	5.8	14.1227	20.778
0.726	5.808	14.1432	20.8078
0.727	5.816	14.1637	20.8377
0.728	5.824	14.1843	20.8675
0.729	5.832	14.2048	20.8974
0.73	5.84	14.2254	20.9273
0.731	5.848	14.2459	20.9571
0.732	5.856	14.2665	20.987
0.733	5.864	14.287	21.0169
0.734	5.872	14.3076	21.0468
0.735	5.88	14.3281	21.0767
0.736	5.888	14.3487	21.1066
0.737	5.896	14.3693	21.1365
0.738	5.904	14.3898	21.1665
0.739	5.912	14.4104	21.1964
0.74	5.92	14.431	21.2263
0.741	5.928	14.4516	21.2562
0.742	5.936	14.4722	21.2862
0.743	5.944	14.4928	21.3161
0.744	5.952	14.5134	21.3461
0.745	5.96	14.534	21.376
0.746	5.968	14.5546	21.406
0.747	5.976	14.5752	21.436
0.748	5.984	14.5958	21.466
0.749	5.992	14.6165	21.4959
0.75	6	14.6371	21.5259
0.751	6.008	14.6577	21.5559
0.752	6.016	14.6784	21.5859
0.753	6.024	14.699	21.6159
0.754	6.032	14.7196	21.646
0.755	6.04	14.7403	21.676
0.756	6.048	14.7609	21.706
0.757	6.056	14.7816	21.736
0.758	6.064	14.8023	21.7661
0.759	6.072	14.8229	21.7961
0.76	6.08	14.8436	21.8262
0.761	6.088	14.8643	21.8562
0.762	6.096	14.8849	21.8863
0.763	6.104	14.9056	21.9164
0.764	6.112	14.9263	21.9465
0.765	6.12	14.947	21.9765
0.766	6.128	14.9677	22.0066
0.767	6.136	14.9884	22.0367
0.768	6.144	15.0091	22.0668
0.769	6.152	15.0298	22.097
0.77	6.16	15.0505	22.1271
0.771	6.168	15.0712	22.1572
0.772	6.176	15.092	22.1873
0.773	6.184	15.1127	22.2175
0.774	6.192	15.1334	22.2476
0.775	6.2	15.1541	22.2778
0.776	6.208	15.1749	22.3079
0.777	6.216	15.1956	22.3381
0.778	6.224	15.2164	22.3683
0.779	6.232	15.2371	22.3984
0.78	6.24	15.2579	22.4286
0.781	6.248	15.2786	22.4588
0.782	6.256	15.2994	22.489
0.783	6.264	15.3202	22.5192
0.784	6.272	15.3409	22.5494
0.785	6.28	15.3617	22.5796
0.786	6.288	15.3825	22.6099
0.787	6.296	15.4033	22.6401
0.788	6.304	15.4241	22.6703
0.789	6.312	15.4449	22.7006
0.79	6.32	15.4657	22.7308
0.791	6.328	15.4865	22.7611
0.792	6.336	15.5073	22.7913
0.793	6.344	15.5281	22.8216
0.794	6.352	15.5489	22.8519
0.795	6.36	15.5698	22.8822
0.796	6.368	15.5906	22.9125
0.797	6.376	15.6114	22.9428
0.798	6.384	15.6323	22.9731
0.799	6.392	15.6531	23.0034
0.8	6.4	15.6739	23.0337
0.801	6.408	15.6948	23.064
0.802	6.416	15.7157	23.0944
0.803	6.424	15.7365	23.1247
0.804	6.432	15.7574	23.155
0.805	6.44	15.7782	23.1854
0.806	6.448	15.7991	23.2158
0.807	6.456	15.82	23.2461
0.808	6.464	15.8409	23.2765
0.809	6.472	15.8618	23.3069
0.81	6.48	15.8827	23.3373
0.811	6.488	15.9035	23.3677
0.812	6.496	15.9245	23.3981
0.813	6.504	15.9454	23.4285
0.814	6.512	15.9663	23.4589
0.815	6.52	15.9872	23.4893
0.816	6.528	16.0081	23.5198
0.817	6.536	16.029	23.5502
0.818	6.544	16.05	23.5806
0.819	6.552	16.0709	23.6111
0.82	6.56	16.0918	23.6416
0.821	6.568	16.1128	23.672
0.822	6.576	16.1337	23.7025
0.823	6.584	16.1547	23.733
0.824	6.592	16.1756	23.7635
0.825	6.6	16.1966	23.794
0.826	6.608	16.2176	23.8245
0.827	6.616	16.2385	23.855
0.828	6.624	16.2595	23.8855
0.829	6.632	16.2805	23.916
0.83	6.64	16.3015	23.9466
0.831	6.648	16.3225	23.9771
0.832	6.656	16.3435	24.0077
0.833	6.664	16.3645	24.0382
0.834	6.672	16.3855	24.0688
0.835	6.68	16.4065	24.0993
0.836	6.688	16.4275	24.1299
0.837	6.696	16.4485	24.1605
0.838	6.704	16.4695	24.1911
0.839	6.712	16.4906	24.2217
0.84	6.72	16.5116	24.2523
0.841	6.728	16.5326	24.2829
0.842	6.736	16.5537	24.3135
0.843	6.744	16.5747	24.3442
0.844	6.752	16.5958	24.3748
0.845	6.76	16.6168	24.4055
0.846	6.768	16.6379	24.4361
0.847	6.776	16.659	24.4668
0.848	6.784	16.6801	24.4975
0.849	6.792	16.7011	24.5281
0.85	6.8	16.7222	24.5588
0.851	6.808	16.7433	24.5895
0.852	6.816	16.7644	24.6202
0.853	6.824	16.7855	24.6509
0.854	6.832	16.8066	24.6816
0.855	6.84	16.8277	24.7124
0.856	6.848	16.8488	24.7431
0.857	6.856	16.8699	24.7738
0.858	6.864	16.8911	24.8046
0.859	6.872	16.9122	24.8353
0.86	6.88	16.9333	24.8661
0.861	6.888	16.9545	24.8969
0.862	6.896	16.9756	24.9276
0.863	6.904	16.9967	24.9584
0.864	6.912	17.0179	24.9892
0.865	6.92	17.0391	25.02
0.866	6.928	17.0602	25.0508
0.867	6.936	17.0814	25.0817
0.868	6.944	17.1026	25.1125
0.869	6.952	17.1237	25.1433
0.87	6.96	17.1449	25.1742
0.871	6.968	17.1661	25.205
0.872	6.976	17.1873	25.2359
0.873	6.984	17.2085	25.2667
0.874	6.992	17.2297	25.2976
0.875	7	17.2509	25.3285
0.876	7.008	17.2721	25.3594
0.877	7.016	17.2934	25.3903
0.878	7.024	17.3146	25.4212
0.879	7.032	17.3358	25.4521
0.88	7.04	17.357	25.483
0.881	7.048	17.3783	25.514
0.882	7.056	17.3995	25.5449
0.883	7.064	17.4208	25.5759
0.884	7.072	17.442	25.6068
0.885	7.08	17.4633	25.6378
0.886	7.088	17.4846	25.6688
0.887	7.096	17.5058	25.6998
0.888	7.104	17.5271	25.7307
0.889	7.112	17.5484	25.7617
0.89	7.12	17.5697	25.7928
0.891	7.128	17.591	25.8238
0.892	7.136	17.6123	25.8548
0.893	7.144	17.6336	25.8858
0.894	7.152	17.6549	25.9169
0.895	7.16	17.6762	25.9479
0.896	7.168	17.6975	25.979
0.897	7.176	17.7188	26.01
0.898	7.184	17.7402	26.0411
0.899	7.192	17.7615	26.0722
0.9	7.2	17.7828	26.1033
0.901	7.208	17.8042	26.1344
0.902	7.216	17.8255	26.1655
0.903	7.224	17.8469	26.1966
0.904	7.232	17.8682	26.2278
0.905	7.24	17.8896	26.2589
0.906	7.248	17.911	26.29
0.907	7.256	17.9324	26.3212
0.908	7.264	17.9537	26.3524
0.909	7.272	17.9751	26.3835
0.91	7.28	17.9965	26.4147
0.911	7.288	18.0179	26.4459
0.912	7.296	18.0393	26.4771
0.913	7.304	18.0607	26.5083
0.914	7.312	18.0822	26.5395
0.915	7.32	18.1036	26.5708
0.916	7.328	18.125	26.602
0.917	7.336	18.1464	26.6332
0.918	7.344	18.1679	26.6645
0.919	7.352	18.1893	26.6957
0.92	7.36	18.2108	26.727
0.921	7.368	18.2322	26.7583
0.922	7.376	18.2537	26.7896
0.923	7.384	18.2752	26.8209
0.924	7.392	18.2966	26.8522
0.925	7.4	18.3181	26.8835
0.926	7.408	18.3396	26.9148
0.927	7.416	18.3611	26.9461
0.928	7.424	18.3826	26.9775
0.929	7.432	18.4041	27.0088
0.93	7.44	18.4256	27.0402
0.931	7.448	18.4471	27.0716
0.932	7.456	18.4686	27.1029
0.933	7.464	18.4901	27.1343
0.934	7.472	18.5116	27.1657
0.935	7.48	18.5332	27.1971
0.936	7.488	18.5547	27.2285
0.937	7.496	18.5763	27.26
0.938	7.504	18.5978	27.2914
0.939	7.512	18.6194	27.3228
0.94	7.52	18.6409	27.3543
0.941	7.528	18.6625	27.3858
0.942	7.536	18.6841	27.4172
0.943	7.544	18.7056	27.4487
0.944	7.552	18.7272	27.4802
0.945	7.56	18.7488	27.5117
0.946	7.568	18.7704	27.5432
0.947	7.576	18.792	27.5747
0.948	7.584	18.8136	27.6063
0.949	7.592	18.8352	27.6378
0.95	7.6	18.8568	27.6694
0.951	7.608	18.8785	27.7009
0.952	7.616	18.9001	27.7325
0.953	7.624	18.9217	27.7641
0.954	7.632	18.9434	27.7956
0.955	7.64	18.965	27.8272
0.956	7.648	18.9867	27.8589
0.957	7.656	19.0083	27.8905
0.958	7.664	19.03	27.9221
0.959	7.672	19.0517	27.9537
0.96	7.68	19.0734	27.9854
0.961	7.688	19.095	28.017
0.962	7.696	19.1167	28.0487
0.963	7.704	19.1384	28.0804
0.964	7.712	19.1601	28.112
0.965	7.72	19.1818	28.1437
0.966	7.728	19.2035	28.1755
0.967	7.736	19.2252	28.2072
0.968	7.744	19.247	28.2389
0.969	7.752	19.2687	28.2706
0.97	7.76	19.2904	28.3024
0.971	7.768	19.3122	28.3341
0.972	7.776	19.3339	28.3659
0.973	7.784	19.3557	28.3977
0.974	7.792	19.3774	28.4294
0.975	7.8	19.3992	28.4612
0.976	7.808	19.421	28.493
0.977	7.816	19.4428	28.5249
0.978	7.824	19.4645	28.5567
0.979	7.832	19.4863	28.5885
0.98	7.84	19.5081	28.6204
0.981	7.848	19.5299	28.6522
0.982	7.856	19.5517	28.6841
0.983	7.864	19.5736	28.716
0.984	7.872	19.5954	28.7478
0.985	7.88	19.6172	28.7797
0.986	7.888	19.6391	28.8117
0.987	7.896	19.6609	28.8436
0.988	7.904	19.6827	28.8755
0.989	7.912	19.7046	28.9074
0.99	7.92	19.7264	28.9394
0.991	7.928	19.7483	28.9713
0.992	7.936	19.7702	29.0033
0.993	7.944	19.7921	29.0353
0.994	7.952	19.8139	29.0673
0.995	7.96	19.8358	29.0993
0.996	7.968	19.8577	29.1313
0.997	7.976	19.8796	29.1633
0.998	7.984	19.9015	29.1954
0.999	7.992	19.9234	29.2274
1	8	19.9454	29.2595
1.001	8.008	19.9673	29.2915
1.002	8.016	19.9892	29.3236
1.003	8.024	20.0112	29.3557
1.004	8.032	20.0331	29.3878
1.005	8.04	20.0551	29.4199
1.006	8.048	20.077	29.452
1.007	8.056	20.099	29.4841
1.008	8.064	20.121	29.5163
1.009	8.072	20.1429	29.5484
1.01	8.08	20.1649	29.5806
1.011	8.088	20.1869	29.6128
1.012	8.096	20.2089	29.645
1.013	8.104	20.2309	29.6771
1.014	8.112	20.2529	29.7094
1.015	8.12	20.2749	29.7416
1.016	8.128	20.297	29.7738
1.017	8.136	20.319	29.806
1.018	8.144	20.341	29.8383
1.019	8.152	20.3631	29.8706
1.02	8.16	20.3851	29.9028
1.021	8.168	20.4072	29.9351
1.022	8.176	20.4292	29.9674
1.023	8.184	20.4513	29.9997
1.024	8.192	20.4734	30.032
1.025	8.2	20.4955	30.0644
1.026	8.208	20.5175	30.0967
1.027	8.216	20.5397	30.129
1.028	8.224	20.5617	30.1614
1.029	8.232	20.5839	30.1938
1.03	8.24	20.606	30.2262
1.031	8.248	20.6281	30.2586
1.032	8.256	20.6502	30.291
1.033	8.264	20.6724	30.3234
1.034	8.272	20.6945	30.3558
1.035	8.28	20.7167	30.3883
1.036	8.288	20.7388	30.4207
1.037	8.296	20.761	30.4532
1.038	8.304	20.7831	30.4857
1.039	8.312	20.8053	30.5182
1.04	8.32	20.8275	30.5507
1.041	8.328	20.8497	30.5832
1.042	8.336	20.8719	30.6157
1.043	8.344	20.8941	30.6482
1.044	8.352	20.9163	30.6808
1.045	8.36	20.9385	30.7133
1.046	8.368	20.9607	30.7459
1.047	8.376	20.9829	30.7785
1.048	8.384	21.0052	30.8111
1.049	8.392	21.0274	30.8437
1.05	8.4	21.0497	30.8763
1.051	8.408	21.0719	30.909
1.052	8.416	21.0942	30.9416
1.053	8.424	21.1165	30.9743
1.054	8.432	21.1387	31.0069
1.055	8.44	21.161	31.0396
1.056	8.448	21.1833	31.0723
1.057	8.456	21.2056	31.105
1.058	8.464	21.2279	31.1377
1.059	8.472	21.2502	31.1704
1.06	8.48	21.2725	31.2032
1.061	8.488	21.2949	31.2359
1.062	8.496	21.3172	31.2687
1.063	8.504	21.3395	31.3015
1.064	8.512	21.3619	31.3343
1.065	8.52	21.3843	31.3671
1.066	8.528	21.4066	31.3999
1.067	8.536	21.429	31.4327
1.068	8.544	21.4514	31.4656
1.069	8.552	21.4737	31.4984
1.07	8.56	21.4961	31.5313
1.071	8.568	21.5185	31.5641
1.072	8.576	21.5409	31.597
1.073	8.584	21.5633	31.6299
1.074	8.592	21.5858	31.6628
1.075	8.6	21.6082	31.6958
1.076	8.608	21.6306	31.7287
1.077	8.616	21.6531	31.7617
1.078	8.624	21.6755	31.7946
1.079	8.632	21.6979	31.8276
1.08	8.64	21.7204	31.8606
1.081	8.648	21.7429	31.8936
1.082	8.656	21.7654	31.9266
1.083	8.664	21.7878	31.9596
1.084	8.672	21.8103	31.9927
1.085	8.68	21.8328	32.0257
1.086	8.688	21.8553	32.0588
1.087	8.696	21.8778	32.0919
1.088	8.704	21.9004	32.125
1.089	8.712	21.9229	32.1581
1.09	8.72	21.9454	32.1912
1.091	8.728	21.968	32.2243
1.092	8.736	21.9905	32.2575
1.093	8.744	22.0131	32.2906
1.094	8.752	22.0356	32.3238
1.095	8.76	22.0582	32.357
1.096	8.768	22.0808	32.3902
1.097	8.776	22.1034	32.4234
1.098	8.784	22.126	32.4566
1.099	8.792	22.1486	32.4898
1.1	8.8	22.1712	32.5231
1.101	8.808	22.1938	32.5564
1.102	8.816	22.2164	32.5896
1.103	8.824	22.239	32.6229
1.104	8.832	22.2617	32.6562
1.105	8.84	22.2843	32.6895
1.106	8.848	22.307	32.7229
1.107	8.856	22.3296	32.7562
1.108	8.864	22.3523	32.7896
1.109	8.872	22.375	32.8229
1.11	8.88	22.3977	32.8563
1.111	8.888	22.4204	32.8897
1.112	8.896	22.4431	32.9231
1.113	8.904	22.4658	32.9566
1.114	8.912	22.4885	32.99
1.115	8.92	22.5112	33.0235
1.116	8.928	22.5339	33.0569
1.117	8.936	22.5567	33.0904
1.118	8.944	22.5794	33.1239
1.119	8.952	22.6022	33.1574
1.12	8.96	22.6249	33.1909
1.121	8.968	22.6477	33.2245
1.122	8.976	22.6705	33.258
1.123	8.984	22.6932	33.2916
1.124	8.992	22.716	33.3252
1.125	9	22.7388	33.3588
1.126	9.008	22.7616	33.3924
1.127	9.016	22.7845	33.426
1.128	9.024	22.8073	33.4596
1.129	9.032	22.8301	33.4933
1.13	9.04	22.853	33.5269
1.131	9.048	22.8758	33.5606
1.132	9.056	22.8987	33.5943
1.133	9.064	22.9215	33.628
1.134	9.072	22.9444	33.6617
1.135	9.08	22.9673	33.6955
1.136	9.088	22.9902	33.7292
1.137	9.096	23.0131	33.763
1.138	9.104	23.036	33.7968
1.139	9.112	23.0589	33.8306
1.14	9.12	23.0818	33.8644
1.141	9.128	23.1047	33.8982
1.142	9.136	23.1276	33.932
1.143	9.144	23.1506	33.9659
1.144	9.152	23.1735	33.9997
1.145	9.16	23.1965	34.0336
1.146	9.168	23.2195	34.0675
1.147	9.176	23.2425	34.1014
1.148	9.184	23.2654	34.1354
1.149	9.192	23.2884	34.1693
1.15	9.2	23.3114	34.2033
1.151	9.208	23.3344	34.2372
1.152	9.216	23.3575	34.2712
1.153	9.224	23.3805	34.3052
1.154	9.232	23.4035	34.3392
1.155	9.24	23.4265	34.3733
1.156	9.248	23.4496	34.4073
1.157	9.256	23.4727	34.4414
1.158	9.264	23.4957	34.4755
1.159	9.272	23.5188	34.5095
1.16	9.28	23.5419	34.5436
1.161	9.288	23.565	34.5778
1.162	9.296	23.5881	34.6119
1.163	9.304	23.6112	34.6461
1.164	9.312	23.6343	34.6802
1.165	9.32	23.6574	34.7144
1.166	9.328	23.6806	34.7486
1.167	9.336	23.7037	34.7828
1.168	9.344	23.7268	34.8171
1.169	9.352	23.75	34.8513
1.17	9.36	23.7732	34.8856
1.171	9.368	23.7964	34.9198
1.172	9.376	23.8195	34.9541
1.173	9.384	23.8427	34.9885
1.174	9.392	23.8659	35.0228
1.175	9.4	23.8891	35.0571
1.176	9.408	23.9124	35.0915
1.177	9.416	23.9356	35.1258
1.178	9.424	23.9588	35.1602
1.179	9.432	23.9821	35.1946
1.18	9.44	24.0053	35.2291
1.181	9.448	24.0286	35.2635
1.182	9.456	24.0519	35.2979
1.183	9.464	24.0751	35.3324
1.184	9.472	24.0984	35.3669
1.185	9.48	24.1217	35.4014
1.186	9.488	24.145	35.4359
1.187	9.496	24.1683	35.4704
1.188	9.504	24.1917	35.505
1.189	9.512	24.215	35.5396
1.19	9.52	24.2383	35.5741
1.191	9.528	24.2617	35.6087
1.192	9.536	24.285	35.6434
1.193	9.544	24.3084	35.678
1.194	9.552	24.3318	35.7126
1.195	9.56	24.3552	35.7473
1.196	9.568	24.3786	35.782
1.197	9.576	24.402	35.8167
1.198	9.584	24.4254	35.8514
1.199	9.592	24.4488	35.8861
1.2	9.6	24.4722	35.9209
1.201	9.608	24.4957	35.9556
1.202	9.616	24.5191	35.9904
1.203	9.624	24.5426	36.0252
1.204	9.632	24.566	36.06
1.205	9.64	24.5895	36.0949
1.206	9.648	24.613	36.1297
1.207	9.656	24.6365	36.1646
1.208	9.664	24.66	36.1995
1.209	9.672	24.6835	36.2344
1.21	9.68	24.707	36.2693
1.211	9.688	24.7306	36.3042
1.212	9.696	24.7541	36.3392
1.213	9.704	24.7776	36.3742
1.214	9.712	24.8012	36.4091
1.215	9.72	24.8248	36.4441
1.216	9.728	24.8483	36.4792
1.217	9.736	24.8719	36.5142
1.218	9.744	24.8955	36.5493
1.219	9.752	24.9191	36.5843
1.22	9.76	24.9427	36.6194
1.221	9.768	24.9664	36.6545
1.222	9.776	24.99	36.6897
1.223	9.784	25.0136	36.7248
1.224	9.792	25.0373	36.76
1.225	9.8	25.0609	36.7951
1.226	9.808	25.0846	36.8304
1.227	9.816	25.1083	36.8656
1.228	9.824	25.132	36.9008
1.229	9.832	25.1557	36.9361
1.23	9.84	25.1794	36.9713
1.231	9.848	25.2031	37.0066
1.232	9.856	25.2268	37.0419
1.233	9.864	25.2506	37.0772
1.234	9.872	25.2743	37.1126
1.235	9.88	25.2981	37.148
1.236	9.888	25.3218	37.1833
1.237	9.896	25.3456	37.2187
1.238	9.904	25.3694	37.2541
1.239	9.912	25.3932	37.2896
1.24	9.92	25.417	37.325
1.241	9.928	25.4408	37.3605
1.242	9.936	25.4646	37.396
1.243	9.944	25.4885	37.4315
1.244	9.952	25.5123	37.467
1.245	9.96	25.5362	37.5026
1.246	9.968	25.56	37.5381
1.247	9.976	25.5839	37.5737
1.248	9.984	25.6078	37.6093
1.249	9.992	25.6317	37.645
1.25	10	25.6556	37.6806
1.251	10.008	25.6795	37.7163
1.252	10.016	25.7034	37.7519
1.253	10.024	25.7274	37.7876
1.254	10.032	25.7513	37.8233
1.255	10.04	25.7752	37.8591
1.256	10.048	25.7992	37.8948
1.257	10.056	25.8232	37.9306
1.258	10.064	25.8472	37.9664
1.259	10.072	25.8712	38.0022
1.26	10.08	25.8952	38.038
1.261	10.088	25.9192	38.0739
1.262	10.096	25.9432	38.1098
1.263	10.104	25.9672	38.1457
1.264	10.112	25.9913	38.1816
1.265	10.12	26.0153	38.2175
1.266	10.128	26.0394	38.2535
1.267	10.136	26.0635	38.2894
1.268	10.144	26.0876	38.3254
1.269	10.152	26.1117	38.3614
1.27	10.16	26.1358	38.3974
1.271	10.168	26.1599	38.4335
1.272	10.176	26.184	38.4696
1.273	10.184	26.2081	38.5057
1.274	10.192	26.2323	38.5418
1.275	10.2	26.2564	38.5779
1.276	10.208	26.2806	38.614
1.277	10.216	26.3048	38.6502
1.278	10.224	26.329	38.6864
1.279	10.232	26.3532	38.7226
1.28	10.24	26.3774	38.7589
1.281	10.248	26.4016	38.7951
1.282	10.256	26.4258	38.8314
1.283	10.264	26.4501	38.8677
1.284	10.272	26.4743	38.904
1.285	10.28	26.4986	38.9403
1.286	10.288	26.5229	38.9767
1.287	10.296	26.5471	39.013
1.288	10.304	26.5714	39.0495
1.289	10.312	26.5957	39.0859
1.29	10.32	26.6201	39.1223
1.291	10.328	26.6444	39.1588
1.292	10.336	26.6687	39.1952
1.293	10.344	26.6931	39.2317
1.294	10.352	26.7174	39.2683
1.295	10.36	26.7418	39.3048
1.296	10.368	26.7662	39.3414
1.297	10.376	26.7906	39.378
1.298	10.384	26.815	39.4146
1.299	10.392	26.8394	39.4512
1.3	10.4	26.8638	39.4879
1.301	10.408	26.8882	39.5245
1.302	10.416	26.9127	39.5612
1.303	10.424	26.9371	39.5979
1.304	10.432	26.9616	39.6347
1.305	10.44	26.9861	39.6714
1.306	10.448	27.0106	39.7082
1.307	10.456	27.0351	39.745
1.308	10.464	27.0596	39.7818
1.309	10.472	27.0841	39.8187
1.31	10.48	27.1087	39.8556
1.311	10.488	27.1332	39.8924
1.312	10.496	27.1578	39.9294
1.313	10.504	27.1823	39.9663
1.314	10.512	27.2069	40.0033
1.315	10.52	27.2315	40.0402
1.316	10.528	27.2561	40.0772
1.317	10.536	27.2807	40.1143
1.318	10.544	27.3054	40.1513
1.319	10.552	27.33	40.1884
1.32	10.56	27.3546	40.2255
1.321	10.568	27.3793	40.2626
1.322	10.576	27.404	40.2997
1.323	10.584	27.4287	40.3369
1.324	10.592	27.4534	40.3741
1.325	10.6	27.4781	40.4113
1.326	10.608	27.5028	40.4485
1.327	10.616	27.5275	40.4858
1.328	10.624	27.5523	40.523
1.329	10.632	27.577	40.5603
1.33	10.64	27.6018	40.5977
1.331	10.648	27.6266	40.635
1.332	10.656	27.6513	40.6724
1.333	10.664	27.6761	40.7098
1.334	10.672	27.701	40.7472
1.335	10.68	27.7258	40.7846
1.336	10.688	27.7506	40.8221
1.337	10.696	27.7755	40.8596
1.338	10.704	27.8003	40.8971
1.339	10.712	27.8252	40.9346
1.34	10.72	27.8501	40.9722
1.341	10.728	27.875	41.0098
1.342	10.736	27.8999	41.0474
1.343	10.744	27.9248	41.085
1.344	10.752	27.9497	41.1227
1.345	10.76	27.9747	41.1603
1.346	10.768	27.9996	41.198
1.347	10.776	28.0246	41.2358
1.348	10.784	28.0496	41.2735
1.349	10.792	28.0746	41.3113
1.35	10.8	28.0996	41.3491
1.351	10.808	28.1246	41.3869
1.352	10.816	28.1496	41.4248
1.353	10.824	28.1747	41.4626
1.354	10.832	28.1997	41.5005
1.355	10.84	28.2248	41.5385
1.356	10.848	28.2499	41.5764
1.357	10.856	28.275	41.6144
1.358	10.864	28.3	41.6524
1.359	10.872	28.3252	41.6904
1.36	10.88	28.3503	41.7285
1.361	10.888	28.3754	41.7666
1.362	10.896	28.4006	41.8047
1.363	10.904	28.4258	41.8428
1.364	10.912	28.4509	41.8809
1.365	10.92	28.4761	41.9191
1.366	10.928	28.5013	41.9573
1.367	10.936	28.5265	41.9955
1.368	10.944	28.5518	42.0338
1.369	10.952	28.577	42.0721
1.37	10.96	28.6023	42.1104
1.371	10.968	28.6275	42.1487
1.372	10.976	28.6528	42.1871
1.373	10.984	28.6781	42.2255
1.374	10.992	28.7034	42.2639
1.375	11	28.7287	42.3023
1.376	11.008	28.7541	42.3408
1.377	11.016	28.7794	42.3792
1.378	11.024	28.8048	42.4178
1.379	11.032	28.8301	42.4563
1.38	11.04	28.8555	42.4949
1.381	11.048	28.8809	42.5335
1.382	11.056	28.9063	42.5721
1.383	11.064	28.9317	42.6108
1.384	11.072	28.9572	42.6494
1.385	11.08	28.9826	42.6881
1.386	11.088	29.0081	42.7269
1.387	11.096	29.0336	42.7656
1.388	11.104	29.059	42.8044
1.389	11.112	29.0846	42.8432
1.39	11.12	29.1101	42.8821
1.391	11.128	29.1356	42.9209
1.392	11.136	29.1611	42.9598
1.393	11.144	29.1867	42.9988
1.394	11.152	29.2123	43.0377
1.395	11.16	29.2378	43.0767
1.396	11.168	29.2634	43.1157
1.397	11.176	29.289	43.1547
1.398	11.184	29.3147	43.1938
1.399	11.192	29.3403	43.2329
1.4	11.2	29.366	43.272
1.401	11.208	29.3916	43.3111
1.402	11.216	29.4173	43.3503
1.403	11.224	29.443	43.3895
1.404	11.232	29.4687	43.4288
1.405	11.24	29.4944	43.468
1.406	11.248	29.5202	43.5073
1.407	11.256	29.5459	43.5466
1.408	11.264	29.5717	43.586
1.409	11.272	29.5974	43.6254
1.41	11.28	29.6232	43.6648
1.411	11.288	29.649	43.7042
1.412	11.296	29.6748	43.7437
1.413	11.304	29.7007	43.7832
1.414	11.312	29.7265	43.8227
1.415	11.32	29.7524	43.8622
1.416	11.328	29.7782	43.9018
1.417	11.336	29.8041	43.9414
1.418	11.344	29.83	43.9811
1.419	11.352	29.8559	44.0207
1.42	11.36	29.8819	44.0605
1.421	11.368	29.9078	44.1002
1.422	11.376	29.9338	44.1399
1.423	11.384	29.9598	44.1797
1.424	11.392	29.9857	44.2195
1.425	11.4	30.0117	44.2594
1.426	11.408	30.0378	44.2993
1.427	11.416	30.0638	44.3392
1.428	11.424	30.0898	44.3792
1.429	11.432	30.1159	44.4191
1.43	11.44	30.142	44.4591
1.431	11.448	30.1681	44.4992
1.432	11.456	30.1942	44.5392
1.433	11.464	30.2203	44.5793
1.434	11.472	30.2464	44.6195
1.435	11.48	30.2726	44.6596
1.436	11.488	30.2987	44.6998
1.437	11.496	30.3249	44.74
1.438	11.504	30.3511	44.7803
1.439	11.512	30.3773	44.8206
1.44	11.52	30.4035	44.8609
1.441	11.528	30.4298	44.9013
1.442	11.536	30.456	44.9417
1.443	11.544	30.4823	44.9821
1.444	11.552	30.5086	45.0225
1.445	11.56	30.5349	45.063
1.446	11.568	30.5612	45.1035
1.447	11.576	30.5875	45.1441
1.448	11.584	30.6139	45.1846
1.449	11.592	30.6402	45.2252
1.45	11.6	30.6666	45.2659
1.451	11.608	30.693	45.3066
1.452	11.616	30.7194	45.3473
1.453	11.624	30.7458	45.388
1.454	11.632	30.7723	45.4288
1.455	11.64	30.7987	45.4696
1.456	11.648	30.8252	45.5104
1.457	11.656	30.8517	45.5513
1.458	11.664	30.8782	45.5922
1.459	11.672	30.9047	45.6332
1.46	11.68	30.9312	45.6741
1.461	11.688	30.9578	45.7152
1.462	11.696	30.9843	45.7562
1.463	11.704	31.0109	45.7973
1.464	11.712	31.0375	45.8384
1.465	11.72	31.0641	45.8795
1.466	11.728	31.0907	45.9207
1.467	11.736	31.1174	45.9619
1.468	11.744	31.144	46.0032
1.469	11.752	31.1707	46.0445
1.47	11.76	31.1974	46.0858
1.471	11.768	31.2241	46.1271
1.472	11.776	31.2508	46.1685
1.473	11.784	31.2776	46.21
1.474	11.792	31.3043	46.2514
1.475	11.8	31.3311	46.2929
1.476	11.808	31.3579	46.3344
1.477	11.816	31.3847	46.376
1.478	11.824	31.4115	46.4176
1.479	11.832	31.4383	46.4593
1.48	11.84	31.4652	46.5009
1.481	11.848	31.4921	46.5427
1.482	11.856	31.519	46.5844
1.483	11.864	31.5459	46.6262
1.484	11.872	31.5728	46.668
1.485	11.88	31.5997	46.7099
1.486	11.888	31.6267	46.7518
1.487	11.896	31.6536	46.7937
1.488	11.904	31.6806	46.8357
1.489	11.912	31.7077	46.8777
1.49	11.92	31.7347	46.9197
1.491	11.928	31.7617	46.9618
1.492	11.936	31.7888	47.0039
1.493	11.944	31.8158	47.0461
1.494	11.952	31.8429	47.0883
1.495	11.96	31.87	47.1305
1.496	11.968	31.8972	47.1728
1.497	11.976	31.9243	47.2151
1.498	11.984	31.9515	47.2574
1.499	11.992	31.9786	47.2998
1.5	12	32.0058	47.3422
1.501	12.008	32.0331	47.3847
1.502	12.016	32.0603	47.4272
1.503	12.024	32.0875	47.4697
1.504	12.032	32.1148	47.5123
1.505	12.04	32.1421	47.5549
1.506	12.048	32.1694	47.5976
1.507	12.056	32.1967	47.6403
1.508	12.064	32.224	47.683
1.509	12.072	32.2514	47.7258
1.51	12.08	32.2788	47.7686
1.511	12.088	32.3061	47.8114
1.512	12.096	32.3336	47.8543
1.513	12.104	32.361	47.8973
1.514	12.112	32.3884	47.9402
1.515	12.12	32.4159	47.9832
1.516	12.128	32.4434	48.0263
1.517	12.136	32.4709	48.0694
1.518	12.144	32.4984	48.1125
1.519	12.152	32.5259	48.1557
1.52	12.16	32.5535	48.1989
1.521	12.168	32.581	48.2422
1.522	12.176	32.6086	48.2855
1.523	12.184	32.6362	48.3288
1.524	12.192	32.6639	48.3722
1.525	12.2	32.6915	48.4156
1.526	12.208	32.7192	48.4591
1.527	12.216	32.7469	48.5026
1.528	12.224	32.7746	48.5462
1.529	12.232	32.8023	48.5898
1.53	12.24	32.83	48.6334
1.531	12.248	32.8578	48.6771
1.532	12.256	32.8856	48.7208
1.533	12.264	32.9134	48.7646
1.534	12.272	32.9412	48.8084
1.535	12.28	32.969	48.8523
1.536	12.288	32.9969	48.8962
1.537	12.296	33.0247	48.9401
1.538	12.304	33.0526	48.9841
1.539	12.312	33.0805	49.0281
1.54	12.32	33.1085	49.0722
1.541	12.328	33.1364	49.1163
1.542	12.336	33.1644	49.1605
1.543	12.344	33.1924	49.2047
1.544	12.352	33.2204	49.2489
1.545	12.36	33.2484	49.2932
1.546	12.368	33.2765	49.3376
1.547	12.376	33.3045	49.382
1.548	12.384	33.3326	49.4264
1.549	12.392	33.3607	49.4709
1.55	12.4	33.3888	49.5154
1.551	12.408	33.417	49.56
1.552	12.416	33.4452	49.6046
1.553	12.424	33.4734	49.6492
1.554	12.432	33.5016	49.6939
1.555	12.44	33.5298	49.7387
1.556	12.448	33.5581	49.7835
1.557	12.456	33.5863	49.8284
1.558	12.464	33.6146	49.8732
1.559	12.472	33.6429	49.9182
1.56	12.48	33.6713	49.9632
1.561	12.488	33.6996	50.0082
1.562	12.496	33.728	50.0533
1.563	12.504	33.7564	50.0984
1.564	12.512	33.7848	50.1436
1.565	12.52	33.8132	50.1889
1.566	12.528	33.8417	50.2341
1.567	12.536	33.8702	50.2795
1.568	12.544	33.8986	50.3248
1.569	12.552	33.9272	50.3703
1.57	12.56	33.9557	50.4157
1.571	12.568	33.9843	50.4613
1.572	12.576	34.0128	50.5068
1.573	12.584	34.0414	50.5525
1.574	12.592	34.0701	50.5981
1.575	12.6	34.0987	50.6439
1.576	12.608	34.1274	50.6896
1.577	12.616	34.1561	50.7355
1.578	12.624	34.1848	50.7813
1.579	12.632	34.2135	50.8273
1.58	12.64	34.2423	50.8732
1.581	12.648	34.2711	50.9193
1.582	12.656	34.2998	50.9654
1.583	12.664	34.3287	51.0115
1.584	12.672	34.3575	51.0577
1.585	12.68	34.3864	51.1039
1.586	12.688	34.4153	51.1502
1.587	12.696	34.4442	51.1966
1.588	12.704	34.4731	51.2429
1.589	12.712	34.502	51.2894
1.59	12.72	34.531	51.3359
1.591	12.728	34.56	51.3824
1.592	12.736	34.589	51.429
1.593	12.744	34.6181	51.4757
1.594	12.752	34.6472	51.5224
1.595	12.76	34.6762	51.5692
1.596	12.768	34.7054	51.616
1.597	12.776	34.7345	51.6629
1.598	12.784	34.7636	51.7098
1.599	12.792	34.7928	51.7568
1.6	12.8	34.822	51.8039
1.601	12.808	34.8513	51.851
1.602	12.816	34.8805	51.8981
1.603	12.824	34.9098	51.9453
1.604	12.832	34.9391	51.9926
1.605	12.84	34.9684	52.0399
1.606	12.848	34.9977	52.0873
1.607	12.856	35.0271	52.1348
1.608	12.864	35.0565	52.1823
1.609	12.872	35.0859	52.2298
1.61	12.88	35.1153	52.2774
1.611	12.888	35.1448	52.3251
1.612	12.896	35.1743	52.3728
1.613	12.904	35.2038	52.4206
1.614	12.912	35.2333	52.4684
1.615	12.92	35.2629	52.5164
1.616	12.928	35.2925	52.5643
1.617	12.936	35.3221	52.6123
1.618	12.944	35.3517	52.6604
1.619	12.952	35.3813	52.7086
1.62	12.96	35.411	52.7567
1.621	12.968	35.4407	52.805
1.622	12.976	35.4705	52.8533
1.623	12.984	35.5002	52.9017
1.624	12.992	35.53	52.9502
1.625	13	35.5598	52.9987
1.626	13.008	35.5896	53.0472
1.627	13.016	35.6195	53.0958
1.628	13.024	35.6494	53.1445
1.629	13.032	35.6793	53.1933
1.63	13.04	35.7092	53.2421
1.631	13.048	35.7392	53.291
1.632	13.056	35.7691	53.3399
1.633	13.064	35.7991	53.3889
1.634	13.072	35.8292	53.438
1.635	13.08	35.8592	53.4871
1.636	13.088	35.8893	53.5363
1.637	13.096	35.9194	53.5856
1.638	13.104	35.9496	53.6349
1.639	13.112	35.9797	53.6843
1.64	13.12	36.0099	53.7338
1.641	13.128	36.0401	53.7833
1.642	13.136	36.0703	53.8329
1.643	13.144	36.1006	53.8825
1.644	13.152	36.1309	53.9322
1.645	13.16	36.1612	53.982
1.646	13.168	36.1916	54.0319
1.647	13.176	36.2219	54.0818
1.648	13.184	36.2523	54.1318
1.649	13.192	36.2828	54.1818
1.65	13.2	36.3132	54.232
1.651	13.208	36.3437	54.2822
1.652	13.216	36.3742	54.3324
1.653	13.224	36.4048	54.3828
1.654	13.232	36.4353	54.4332
1.655	13.24	36.4659	54.4836
1.656	13.248	36.4965	54.5342
1.657	13.256	36.5272	54.5848
1.658	13.264	36.5579	54.6355
1.659	13.272	36.5885	54.6862
1.66	13.28	36.6193	54.737
1.661	13.288	36.65	54.7879
1.662	13.296	36.6808	54.8389
1.663	13.304	36.7116	54.8899
1.664	13.312	36.7425	54.9411
1.665	13.32	36.7733	54.9922
1.666	13.328	36.8042	55.0435
1.667	13.336	36.8352	55.0949
1.668	13.344	36.8661	55.1463
1.669	13.352	36.8971	55.1977
1.67	13.36	36.9281	55.2493
1.671	13.368	36.9592	55.3009
1.672	13.376	36.9902	55.3526
1.673	13.384	37.0213	55.4044
1.674	13.392	37.0525	55.4563
1.675	13.4	37.0836	55.5082
1.676	13.408	37.1148	55.5602
1.677	13.416	37.146	55.6123
1.678	13.424	37.1773	55.6645
1.679	13.432	37.2086	55.7167

## Sheet: Fig8-b
0	-27.2248	-30
0.01323	-26.8148	-29.603
0.02647	-26.408	-29.2061
0.03875	-26.1656	-28.8374
0.05104	-25.9958	-28.4688
0.06427	-25.7131	-28.0718
0.0775	-25.1391	-27.6749
0.08979	-24.7551	-27.3062
0.10302	-24.4722	-26.9093
0.11626	-24.2967	-26.5123
0.12949	-24.0453	-26.1153
0.14367	-23.596	-25.69
0.15595	-23.1875	-25.3214
0.16919	-22.8535	-24.9244
0.18242	-22.1831	-24.5274
0.19565	-21.58	-24.1304
0.20888	-21.2305	-23.7335
0.22212	-21.0733	-23.3365
0.23535	-21.1056	-22.9395
0.24858	-20.8107	-22.5425
0.26181	-20.055	-22.1456
0.27505	-19.4528	-21.7486
0.28733	-19.0599	-21.38
0.29962	-18.7467	-21.0113
0.3138	-18.281	-20.586
0.32609	-17.9687	-20.2174
0.33837	-17.8496	-19.8488
0.35066	-17.738	-19.4801
0.36389	-17.3479	-19.0832
0.37807	-16.5867	-18.6578
0.38941	-16.1554	-18.3176
0.4017	-15.9685	-17.949
0.41399	-15.8928	-17.5803
0.42628	-15.628	-17.2117
0.43856	-15.2824	-16.8431
0.45085	-15.0589	-16.4745
0.46314	-14.8132	-16.1059
0.47543	-14.4271	-15.7372
0.48771	-13.7599	-15.3686
0.5	-13.096	-15
0.51229	-12.685	-14.6314
0.52552	-12.3657	-14.2344
0.53686	-12.3275	-13.8941
0.54915	-12.3753	-13.5255
0.56144	-12.0537	-13.1569
0.57372	-11.6172	-12.7883
0.58601	-11.3644	-12.4197
0.5983	-11.0377	-12.051
0.61153	-10.4965	-11.6541
0.62382	-9.77375	-11.2854
0.63611	-9.39153	-10.9168
0.64934	-9.29495	-10.5198
0.66163	-9.1164	-10.1512
0.6758	-8.66015	-9.7259
0.68904	-8.28243	-9.32892
0.70227	-8.30232	-8.93195
0.71456	-8.29959	-8.56333
0.72779	-8.02422	-8.16635
0.74102	-7.55178	-7.76938
0.75425	-7.02595	-7.3724
0.76749	-6.58746	-6.97543
0.78072	-6.15155	-6.57845
0.79395	-5.75369	-6.18147
0.80624	-5.33135	-5.81285
0.81853	-4.96493	-5.44423
0.83176	-4.71452	-5.04726
0.84877	-4.51808	-4.53686
0.86106	-4.40642	-4.16824
0.87335	-3.95506	-3.79962
0.88563	-3.29709	-3.431
0.89509	-2.85421	-3.14745
0.90737	-2.76478	-2.77883
0.91966	-2.64901	-2.41021
0.93289	-2.14356	-2.01323
0.94518	-1.69681	-1.64461
0.95936	-1.5543	-1.21928
0.97164	-1.45949	-0.85066
0.98488	-1.09844	-0.45369
0.99716	-0.5947	-0.08507
1.00945	-0.35105	0.28355
1.02174	-0.24619	0.65217
1.03403	-0.13403	1.02079
1.04726	0.32491	1.41777
1.05955	0.75586	1.78639
1.07183	1.23123	2.15501
1.08507	1.7757	2.55198
1.09735	2.21427	2.9206
1.10964	2.54773	3.28922
1.12287	3.00403	3.6862
1.13516	3.37988	4.05482
1.14839	3.58079	4.4518
1.16068	3.67297	4.82042
1.17391	3.90563	5.21739
1.1862	4.50767	5.58601
1.20038	4.92901	6.01134
1.21267	5.18072	6.37996
1.22495	5.3262	6.74858
1.23819	5.63735	7.14556
1.25047	6.1928	7.51418
1.26276	6.52609	7.8828
1.27599	6.76152	8.27977
1.28922	7.08327	8.67675
1.30246	7.65241	9.07372
1.31853	8.25369	9.55577
1.33081	8.57663	9.92439
1.34026	8.81638	10.2079
1.35255	9.09517	10.5766
1.36484	9.60726	10.9452
1.37618	10.104	11.2854
1.38847	10.3894	11.6541
1.40076	10.6787	12.0227
1.41304	10.9382	12.3913
1.42533	11.3071	12.7599
1.43762	11.8274	13.1285
1.44991	12.271	13.4972
1.46219	12.7176	13.8658
1.47448	13.0646	14.2344
1.48771	13.4319	14.6314
1.5	13.8795	15
1.51229	14.1075	15.3686
1.52457	14.3237	15.7372
1.53781	14.5197	16.1342
1.55009	14.9554	16.5028
1.56427	15.6949	16.9282
1.57656	16.0596	17.2968
1.58885	16.235	17.6654
1.60302	16.4004	18.0907
1.61626	16.7556	18.4877
1.62949	17.3807	18.8847
1.64272	17.7597	19.2817
1.65595	18.1249	19.6786
1.67013	18.592	20.104
1.68336	19.2478	20.5009
1.69471	19.6897	20.8412
1.70794	19.9337	21.2382
1.72117	20.1322	21.6352
1.73535	20.4053	22.0605
1.74953	20.9695	22.4858
1.76371	21.4979	22.9111
1.77694	21.7553	23.3081
1.79112	21.8855	23.7335
1.80435	22.3302	24.1304
1.82042	22.8645	24.6125
1.8327	23.201	24.9811
1.84405	23.6034	25.3214
1.85822	24.0625	25.7467
1.87051	24.644	26.1153
1.8828	24.9465	26.4839
1.89603	25.1244	26.8809
1.90926	25.2958	27.2779
1.9225	25.5461	27.6749
1.93478	26.2025	28.0435
1.94896	26.7964	28.4688
1.96125	27.3114	28.8374
1.97353	27.6642	29.2061
1.98771	27.8362	29.6314
2	27.9094	30

## Sheet: Fig9-a
-77.0236	-29.3624	-6.44645
-77.0274	-29.3331	-6.43872
-77.0312	-29.3039	-6.431
-77.035	-29.2747	-6.42328
-77.0387	-29.2454	-6.41557
-77.0425	-29.2162	-6.40786
-77.0463	-29.187	-6.40015
-77.05	-29.1577	-6.39245
-77.0538	-29.1285	-6.38476
-77.0575	-29.0993	-6.37707
-77.0613	-29.07	-6.36938
-77.065	-29.0408	-6.36169
-77.0687	-29.0115	-6.35402
-77.0724	-28.9823	-6.34634
-77.0761	-28.9531	-6.33867
-77.0798	-28.9238	-6.33101
-77.0836	-28.8946	-6.32334
-77.0873	-28.8653	-6.31569
-77.091	-28.8361	-6.30803
-77.0946	-28.8069	-6.30038
-77.0983	-28.7776	-6.29274
-77.102	-28.7484	-6.2851
-77.1057	-28.7191	-6.27746
-77.1093	-28.6899	-6.26983
-77.113	-28.6606	-6.2622
-77.1166	-28.6314	-6.25458
-77.1203	-28.6022	-6.24696
-77.1239	-28.5729	-6.23935
-77.1276	-28.5437	-6.23174
-77.1312	-28.5144	-6.22413
-77.1348	-28.4852	-6.21653
-77.1385	-28.4559	-6.20893
-77.1421	-28.4267	-6.20134
-77.1457	-28.3974	-6.19375
-77.1493	-28.3682	-6.18617
-77.1529	-28.3389	-6.17859
-77.1565	-28.3097	-6.17101
-77.1601	-28.2804	-6.16343
-77.1637	-28.2512	-6.15587
-77.1672	-28.2219	-6.1483
-77.1708	-28.1927	-6.14074
-77.1744	-28.1634	-6.13319
-77.1779	-28.1342	-6.12563
-77.1815	-28.1049	-6.11809
-77.1851	-28.0757	-6.11054
-77.1886	-28.0464	-6.103
-77.1921	-28.0172	-6.09547
-77.1957	-27.9879	-6.08794
-77.1992	-27.9587	-6.08041
-77.2027	-27.9294	-6.07289
-77.2062	-27.9002	-6.06537
-77.2098	-27.8709	-6.05785
-77.2133	-27.8416	-6.05034
-77.2168	-27.8124	-6.04284
-77.2203	-27.7831	-6.03533
-77.2238	-27.7539	-6.02783
-77.2273	-27.7246	-6.02034
-77.2307	-27.6954	-6.01285
-77.2342	-27.6661	-6.00536
-77.2377	-27.6368	-5.99788
-77.2412	-27.6076	-5.9904
-77.2446	-27.5783	-5.98293
-77.2481	-27.5491	-5.97546
-77.2515	-27.5198	-5.96799
-77.255	-27.4905	-5.96052
-77.2584	-27.4613	-5.95307
-77.2619	-27.432	-5.94561
-77.2653	-27.4028	-5.93816
-77.2687	-27.3735	-5.93071
-77.2721	-27.3442	-5.92327
-77.2755	-27.315	-5.91583
-77.279	-27.2857	-5.9084
-77.2824	-27.2564	-5.90097
-77.2858	-27.2272	-5.89354
-77.2892	-27.1979	-5.88611
-77.2926	-27.1686	-5.87869
-77.2959	-27.1394	-5.87128
-77.2993	-27.1101	-5.86387
-77.3027	-27.0808	-5.85646
-77.3061	-27.0516	-5.84905
-77.3094	-27.0223	-5.84166
-77.3128	-26.993	-5.83426
-77.3161	-26.9638	-5.82687
-77.3195	-26.9345	-5.81948
-77.3228	-26.9052	-5.81209
-77.3262	-26.876	-5.80471
-77.3295	-26.8467	-5.79734
-77.3328	-26.8174	-5.78996
-77.3362	-26.7882	-5.78259
-77.3395	-26.7589	-5.77523
-77.3428	-26.7296	-5.76786
-77.3461	-26.7004	-5.76051
-77.3494	-26.6711	-5.75315
-77.3527	-26.6418	-5.7458
-77.356	-26.6125	-5.73846
-77.3593	-26.5833	-5.73111
-77.3625	-26.554	-5.72377
-77.3658	-26.5247	-5.71644
-77.3691	-26.4954	-5.70911
-77.3724	-26.4662	-5.70178
-77.3756	-26.4369	-5.69445
-77.3789	-26.4076	-5.68713
-77.3821	-26.3783	-5.67981
-77.3854	-26.3491	-5.6725
-77.3886	-26.3198	-5.66519
-77.3919	-26.2905	-5.65789
-77.3951	-26.2612	-5.65058
-77.3983	-26.232	-5.64329
-77.4016	-26.2027	-5.63599
-77.4048	-26.1734	-5.6287
-77.408	-26.1441	-5.62141
-77.4112	-26.1149	-5.61413
-77.4144	-26.0856	-5.60685
-77.4176	-26.0563	-5.59957
-77.4208	-26.027	-5.5923
-77.424	-25.9977	-5.58503
-77.4271	-25.9685	-5.57776
-77.4303	-25.9392	-5.5705
-77.4335	-25.9099	-5.56324
-77.4367	-25.8806	-5.55599
-77.4398	-25.8513	-5.54874
-77.443	-25.822	-5.54149
-77.4462	-25.7928	-5.53425
-77.4493	-25.7635	-5.52701
-77.4524	-25.7342	-5.51977
-77.4556	-25.7049	-5.51253
-77.4587	-25.6756	-5.50531
-77.4618	-25.6463	-5.49808
-77.465	-25.6171	-5.49086
-77.4681	-25.5878	-5.48364
-77.4712	-25.5585	-5.47642
-77.4743	-25.5292	-5.46921
-77.4774	-25.4999	-5.462
-77.4805	-25.4706	-5.4548
-77.4836	-25.4413	-5.44759
-77.4867	-25.4121	-5.4404
-77.4898	-25.3828	-5.4332
-77.4929	-25.3535	-5.42601
-77.4959	-25.3242	-5.41882
-77.499	-25.2949	-5.41164
-77.5021	-25.2656	-5.40446
-77.5052	-25.2363	-5.39728
-77.5082	-25.207	-5.39011
-77.5113	-25.1777	-5.38294
-77.5143	-25.1485	-5.37577
-77.5173	-25.1192	-5.36861
-77.5204	-25.0899	-5.36145
-77.5234	-25.0606	-5.35429
-77.5264	-25.0313	-5.34714
-77.5295	-25.002	-5.33999
-77.5325	-24.9727	-5.33284
-77.5355	-24.9434	-5.3257
-77.5385	-24.9141	-5.31856
-77.5415	-24.8848	-5.31142
-77.5445	-24.8555	-5.30429
-77.5475	-24.8262	-5.29716
-77.5505	-24.7969	-5.29004
-77.5535	-24.7676	-5.28291
-77.5565	-24.7384	-5.27579
-77.5594	-24.7091	-5.26868
-77.5624	-24.6798	-5.26157
-77.5654	-24.6505	-5.25446
-77.5683	-24.6212	-5.24735
-77.5713	-24.5919	-5.24025
-77.5743	-24.5626	-5.23315
-77.5772	-24.5333	-5.22605
-77.5801	-24.504	-5.21896
-77.5831	-24.4747	-5.21187
-77.586	-24.4454	-5.20479
-77.5889	-24.4161	-5.1977
-77.5919	-24.3868	-5.19062
-77.5948	-24.3575	-5.18355
-77.5977	-24.3282	-5.17648
-77.6006	-24.2989	-5.16941
-77.6035	-24.2696	-5.16234
-77.6064	-24.2403	-5.15528
-77.6093	-24.211	-5.14822
-77.6122	-24.1817	-5.14116
-77.6151	-24.1524	-5.13411
-77.618	-24.1231	-5.12706
-77.6209	-24.0938	-5.12001
-77.6237	-24.0645	-5.11297
-77.6266	-24.0352	-5.10593
-77.6295	-24.0059	-5.09889
-77.6323	-23.9766	-5.09186
-77.6352	-23.9473	-5.08483
-77.638	-23.918	-5.0778
-77.6409	-23.8886	-5.07077
-77.6437	-23.8593	-5.06375
-77.6466	-23.83	-5.05673
-77.6494	-23.8007	-5.04972
-77.6522	-23.7714	-5.04271
-77.655	-23.7421	-5.0357
-77.6579	-23.7128	-5.02869
-77.6607	-23.6835	-5.02169
-77.6635	-23.6542	-5.01469
-77.6663	-23.6249	-5.0077
-77.6691	-23.5956	-5.0007
-77.6719	-23.5663	-4.99371
-77.6747	-23.537	-4.98673
-77.6775	-23.5077	-4.97974
-77.6803	-23.4783	-4.97276
-77.683	-23.449	-4.96579
-77.6858	-23.4197	-4.95881
-77.6886	-23.3904	-4.95184
-77.6913	-23.3611	-4.94487
-77.6941	-23.3318	-4.93791
-77.6968	-23.3025	-4.93095
-77.6996	-23.2732	-4.92399
-77.7023	-23.2439	-4.91703
-77.7051	-23.2146	-4.91008
-77.7078	-23.1852	-4.90313
-77.7106	-23.1559	-4.89618
-77.7133	-23.1266	-4.88924
-77.716	-23.0973	-4.8823
-77.7187	-23.068	-4.87536
-77.7215	-23.0387	-4.86843
-77.7242	-23.0094	-4.8615
-77.7269	-22.98	-4.85457
-77.7296	-22.9507	-4.84764
-77.7323	-22.9214	-4.84072
-77.735	-22.8921	-4.8338
-77.7377	-22.8628	-4.82688
-77.7403	-22.8335	-4.81997
-77.743	-22.8042	-4.81306
-77.7457	-22.7748	-4.80615
-77.7484	-22.7455	-4.79925
-77.751	-22.7162	-4.79235
-77.7537	-22.6869	-4.78545
-77.7563	-22.6576	-4.77855
-77.759	-22.6283	-4.77166
-77.7617	-22.5989	-4.76477
-77.7643	-22.5696	-4.75788
-77.7669	-22.5403	-4.751
-77.7696	-22.511	-4.74412
-77.7722	-22.4817	-4.73724
-77.7748	-22.4523	-4.73037
-77.7775	-22.423	-4.72349
-77.7801	-22.3937	-4.71662
-77.7827	-22.3644	-4.70976
-77.7853	-22.3351	-4.70289
-77.7879	-22.3057	-4.69603
-77.7905	-22.2764	-4.68918
-77.7931	-22.2471	-4.68232
-77.7957	-22.2178	-4.67547
-77.7983	-22.1885	-4.66862
-77.8009	-22.1591	-4.66177
-77.8034	-22.1298	-4.65493
-77.806	-22.1005	-4.64809
-77.8086	-22.0712	-4.64125
-77.8112	-22.0418	-4.63442
-77.8137	-22.0125	-4.62758
-77.8163	-21.9832	-4.62075
-77.8188	-21.9539	-4.61393
-77.8214	-21.9245	-4.6071
-77.8239	-21.8952	-4.60029
-77.8265	-21.8659	-4.59347
-77.829	-21.8366	-4.58665
-77.8315	-21.8072	-4.57984
-77.8341	-21.7779	-4.57303
-77.8366	-21.7486	-4.56622
-77.8391	-21.7193	-4.55942
-77.8416	-21.6899	-4.55262
-77.8441	-21.6606	-4.54582
-77.8466	-21.6313	-4.53902
-77.8491	-21.6019	-4.53223
-77.8516	-21.5726	-4.52544
-77.8541	-21.5433	-4.51865
-77.8566	-21.514	-4.51187
-77.8591	-21.4846	-4.50509
-77.8616	-21.4553	-4.49831
-77.8641	-21.426	-4.49153
-77.8665	-21.3967	-4.48476
-77.869	-21.3673	-4.47799
-77.8715	-21.338	-4.47122
-77.8739	-21.3087	-4.46445
-77.8764	-21.2793	-4.45769
-77.8788	-21.25	-4.45093
-77.8813	-21.2207	-4.44417
-77.8837	-21.1913	-4.43741
-77.8862	-21.162	-4.43066
-77.8886	-21.1327	-4.42391
-77.891	-21.1033	-4.41717
-77.8935	-21.074	-4.41042
-77.8959	-21.0447	-4.40368
-77.8983	-21.0153	-4.39694
-77.9007	-20.986	-4.3902
-77.9031	-20.9567	-4.38347
-77.9055	-20.9273	-4.37674
-77.9079	-20.898	-4.37001
-77.9103	-20.8687	-4.36329
-77.9127	-20.8393	-4.35656
-77.9151	-20.81	-4.34984
-77.9175	-20.7807	-4.34312
-77.9199	-20.7513	-4.33641
-77.9223	-20.722	-4.3297
-77.9246	-20.6927	-4.32299
-77.927	-20.6633	-4.31628
-77.9294	-20.634	-4.30957
-77.9317	-20.6046	-4.30287
-77.9341	-20.5753	-4.29617
-77.9364	-20.546	-4.28948
-77.9388	-20.5166	-4.28278
-77.9411	-20.4873	-4.27609
-77.9435	-20.458	-4.2694
-77.9458	-20.4286	-4.26271
-77.9481	-20.3993	-4.25603
-77.9505	-20.3699	-4.24935
-77.9528	-20.3406	-4.24267
-77.9551	-20.3113	-4.23599
-77.9574	-20.2819	-4.22932
-77.9597	-20.2526	-4.22265
-77.962	-20.2233	-4.21598
-77.9643	-20.1939	-4.20931
-77.9666	-20.1646	-4.20265
-77.9689	-20.1352	-4.19598
-77.9712	-20.1059	-4.18933
-77.9735	-20.0765	-4.18267
-77.9758	-20.0472	-4.17601
-77.9781	-20.0179	-4.16936
-77.9804	-19.9885	-4.16271
-77.9826	-19.9592	-4.15607
-77.9849	-19.9298	-4.14942
-77.9871	-19.9005	-4.14278
-77.9894	-19.8712	-4.13614
-77.9917	-19.8418	-4.12951
-77.9939	-19.8125	-4.12287
-77.9962	-19.7831	-4.11624
-77.9984	-19.7538	-4.10961
-78.0006	-19.7244	-4.10298
-78.0029	-19.6951	-4.09636
-78.0051	-19.6657	-4.08974
-78.0073	-19.6364	-4.08312
-78.0096	-19.6071	-4.0765
-78.0118	-19.5777	-4.06988
-78.014	-19.5484	-4.06327
-78.0162	-19.519	-4.05666
-78.0184	-19.4897	-4.05005
-78.0206	-19.4603	-4.04345
-78.0228	-19.431	-4.03685
-78.025	-19.4016	-4.03024
-78.0272	-19.3723	-4.02365
-78.0294	-19.3429	-4.01705
-78.0315	-19.3136	-4.01046
-78.0337	-19.2842	-4.00387
-78.0359	-19.2549	-3.99728
-78.0381	-19.2255	-3.99069
-78.0402	-19.1962	-3.98411
-78.0424	-19.1668	-3.97753
-78.0446	-19.1375	-3.97095
-78.0467	-19.1081	-3.96437
-78.0489	-19.0788	-3.9578
-78.051	-19.0494	-3.95122
-78.0532	-19.0201	-3.94465
-78.0553	-18.9907	-3.93809
-78.0574	-18.9614	-3.93152
-78.0596	-18.932	-3.92496
-78.0617	-18.9027	-3.9184
-78.0638	-18.8733	-3.91184
-78.0659	-18.844	-3.90528
-78.068	-18.8146	-3.89873
-78.0701	-18.7853	-3.89218
-78.0723	-18.7559	-3.88563
-78.0744	-18.7266	-3.87908
-78.0765	-18.6972	-3.87254
-78.0786	-18.6679	-3.86599
-78.0807	-18.6385	-3.85945
-78.0827	-18.6092	-3.85292
-78.0848	-18.5798	-3.84638
-78.0869	-18.5505	-3.83985
-78.089	-18.5211	-3.83332
-78.091	-18.4917	-3.82679
-78.0931	-18.4624	-3.82026
-78.0952	-18.433	-3.81374
-78.0973	-18.4037	-3.80721
-78.0993	-18.3743	-3.80069
-78.1014	-18.345	-3.79418
-78.1034	-18.3156	-3.78766
-78.1055	-18.2863	-3.78115
-78.1075	-18.2569	-3.77464
-78.1095	-18.2276	-3.76813
-78.1116	-18.1982	-3.76162
-78.1136	-18.1688	-3.75512
-78.1156	-18.1395	-3.74861
-78.1176	-18.1101	-3.74211
-78.1197	-18.0808	-3.73562
-78.1217	-18.0514	-3.72912
-78.1237	-18.0221	-3.72263
-78.1257	-17.9927	-3.71614
-78.1277	-17.9633	-3.70965
-78.1297	-17.934	-3.70316
-78.1317	-17.9046	-3.69667
-78.1337	-17.8753	-3.69019
-78.1357	-17.8459	-3.68371
-78.1376	-17.8165	-3.67723
-78.1396	-17.7872	-3.67076
-78.1416	-17.7578	-3.66428
-78.1436	-17.7285	-3.65781
-78.1456	-17.6991	-3.65134
-78.1475	-17.6697	-3.64487
-78.1495	-17.6404	-3.63841
-78.1514	-17.611	-3.63194
-78.1534	-17.5817	-3.62548
-78.1553	-17.5523	-3.61902
-78.1573	-17.5229	-3.61256
-78.1592	-17.4936	-3.60611
-78.1612	-17.4642	-3.59965
-78.1631	-17.4349	-3.5932
-78.165	-17.4055	-3.58675
-78.1669	-17.3761	-3.58031
-78.1689	-17.3468	-3.57386
-78.1708	-17.3174	-3.56742
-78.1727	-17.288	-3.56098
-78.1746	-17.2587	-3.55454
-78.1765	-17.2293	-3.5481
-78.1784	-17.2	-3.54167
-78.1803	-17.1706	-3.53524
-78.1822	-17.1412	-3.52881
-78.1841	-17.1119	-3.52238
-78.186	-17.0825	-3.51595
-78.1879	-17.0531	-3.50953
-78.1898	-17.0238	-3.5031
-78.1917	-16.9944	-3.49668
-78.1935	-16.965	-3.49026
-78.1954	-16.9357	-3.48385
-78.1973	-16.9063	-3.47743
-78.1991	-16.8769	-3.47102
-78.201	-16.8476	-3.46461
-78.2028	-16.8182	-3.4582
-78.2047	-16.7888	-3.4518
-78.2065	-16.7595	-3.44539
-78.2084	-16.7301	-3.43899
-78.2102	-16.7007	-3.43259
-78.2121	-16.6714	-3.42619
-78.2139	-16.642	-3.41979
-78.2157	-16.6126	-3.4134
-78.2176	-16.5833	-3.407
-78.2194	-16.5539	-3.40061
-78.2212	-16.5245	-3.39423
-78.223	-16.4952	-3.38784
-78.2248	-16.4658	-3.38145
-78.2266	-16.4364	-3.37507
-78.2284	-16.4071	-3.36869
-78.2302	-16.3777	-3.36231
-78.232	-16.3483	-3.35593
-78.2338	-16.319	-3.34956
-78.2356	-16.2896	-3.34318
-78.2374	-16.2602	-3.33681
-78.2392	-16.2308	-3.33044
-78.241	-16.2015	-3.32408
-78.2427	-16.1721	-3.31771
-78.2445	-16.1427	-3.31135
-78.2463	-16.1134	-3.30498
-78.248	-16.084	-3.29862
-78.2498	-16.0546	-3.29227
-78.2516	-16.0252	-3.28591
-78.2533	-15.9959	-3.27956
-78.2551	-15.9665	-3.2732
-78.2568	-15.9371	-3.26685
-78.2585	-15.9078	-3.2605
-78.2603	-15.8784	-3.25415
-78.262	-15.849	-3.24781
-78.2638	-15.8196	-3.24147
-78.2655	-15.7903	-3.23513
-78.2672	-15.7609	-3.22879
-78.2689	-15.7315	-3.22245
-78.2706	-15.7021	-3.21611
-78.2724	-15.6728	-3.20978
-78.2741	-15.6434	-3.20344
-78.2758	-15.614	-3.19712
-78.2775	-15.5846	-3.19079
-78.2792	-15.5553	-3.18446
-78.2809	-15.5259	-3.17813
-78.2826	-15.4965	-3.17181
-78.2842	-15.4672	-3.16549
-78.2859	-15.4378	-3.15917
-78.2876	-15.4084	-3.15285
-78.2893	-15.379	-3.14654
-78.2909	-15.3497	-3.14022
-78.2926	-15.3203	-3.13391
-78.2943	-15.2909	-3.1276
-78.296	-15.2615	-3.12129
-78.2976	-15.2321	-3.11498
-78.2993	-15.2028	-3.10868
-78.3009	-15.1734	-3.10237
-78.3026	-15.144	-3.09607
-78.3042	-15.1146	-3.08977
-78.3059	-15.0853	-3.08347
-78.3075	-15.0559	-3.07718
-78.3091	-15.0265	-3.07088
-78.3107	-14.9971	-3.06459
-78.3124	-14.9678	-3.0583
-78.314	-14.9384	-3.052
-78.3156	-14.909	-3.04572
-78.3172	-14.8796	-3.03943
-78.3188	-14.8502	-3.03315
-78.3205	-14.8209	-3.02686
-78.3221	-14.7915	-3.02058
-78.3237	-14.7621	-3.0143
-78.3253	-14.7327	-3.00802
-78.3268	-14.7033	-3.00175
-78.3285	-14.674	-2.99547
-78.33	-14.6446	-2.9892
-78.3316	-14.6152	-2.98293
-78.3332	-14.5858	-2.97666
-78.3348	-14.5564	-2.97039
-78.3363	-14.5271	-2.96413
-78.3379	-14.4977	-2.95786
-78.3395	-14.4683	-2.9516
-78.341	-14.4389	-2.94534
-78.3426	-14.4095	-2.93908
-78.3442	-14.3802	-2.93282
-78.3457	-14.3508	-2.92656
-78.3473	-14.3214	-2.92031
-78.3488	-14.292	-2.91406
-78.3504	-14.2626	-2.90781
-78.3519	-14.2332	-2.90156
-78.3534	-14.2039	-2.89531
-78.355	-14.1745	-2.88906
-78.3565	-14.1451	-2.88282
-78.358	-14.1157	-2.87657
-78.3595	-14.0863	-2.87033
-78.361	-14.057	-2.86409
-78.3626	-14.0276	-2.85785
-78.3641	-13.9982	-2.85162
-78.3656	-13.9688	-2.84538
-78.3671	-13.9394	-2.83915
-78.3686	-13.91	-2.83292
-78.3701	-13.8806	-2.82669
-78.3716	-13.8513	-2.82046
-78.3731	-13.8219	-2.81423
-78.3745	-13.7925	-2.808
-78.376	-13.7631	-2.80178
-78.3775	-13.7337	-2.79556
-78.379	-13.7043	-2.78934
-78.3804	-13.675	-2.78312
-78.3819	-13.6456	-2.7769
-78.3834	-13.6162	-2.77068
-78.3848	-13.5868	-2.76447
-78.3863	-13.5574	-2.75826
-78.3878	-13.528	-2.75204
-78.3892	-13.4986	-2.74583
-78.3907	-13.4693	-2.73962
-78.3921	-13.4399	-2.73342
-78.3935	-13.4105	-2.72721
-78.395	-13.3811	-2.72101
-78.3964	-13.3517	-2.71481
-78.3978	-13.3223	-2.7086
-78.3993	-13.2929	-2.7024
-78.4007	-13.2636	-2.69621
-78.4021	-13.2342	-2.69001
-78.4035	-13.2048	-2.68381
-78.4049	-13.1754	-2.67762
-78.4064	-13.146	-2.67143
-78.4078	-13.1166	-2.66524
-78.4092	-13.0872	-2.65905
-78.4106	-13.0578	-2.65286
-78.412	-13.0284	-2.64668
-78.4133	-12.9991	-2.64049
-78.4147	-12.9697	-2.63431
-78.4161	-12.9403	-2.62813
-78.4175	-12.9109	-2.62195
-78.4189	-12.8815	-2.61577
-78.4203	-12.8521	-2.60959
-78.4216	-12.8227	-2.60341
-78.423	-12.7933	-2.59724
-78.4244	-12.7639	-2.59107
-78.4257	-12.7346	-2.58489
-78.4271	-12.7052	-2.57872
-78.4284	-12.6758	-2.57255
-78.4298	-12.6464	-2.56639
-78.4311	-12.617	-2.56022
-78.4325	-12.5876	-2.55406
-78.4338	-12.5582	-2.54789
-78.4352	-12.5288	-2.54173
-78.4365	-12.4994	-2.53557
-78.4378	-12.47	-2.52941
-78.4392	-12.4406	-2.52325
-78.4405	-12.4113	-2.5171
-78.4418	-12.3819	-2.51095
-78.4431	-12.3525	-2.50479
-78.4444	-12.3231	-2.49864
-78.4458	-12.2937	-2.49249
-78.4471	-12.2643	-2.48634
-78.4484	-12.2349	-2.48019
-78.4497	-12.2055	-2.47404
-78.451	-12.1761	-2.4679
-78.4523	-12.1467	-2.46176
-78.4536	-12.1173	-2.45561
-78.4548	-12.0879	-2.44947
-78.4561	-12.0586	-2.44333
-78.4574	-12.0291	-2.4372
-78.4587	-11.9998	-2.43106
-78.46	-11.9704	-2.42492
-78.4612	-11.941	-2.41879
-78.4625	-11.9116	-2.41266
-78.4638	-11.8822	-2.40652
-78.465	-11.8528	-2.40039
-78.4663	-11.8234	-2.39426
-78.4675	-11.794	-2.38814
-78.4688	-11.7646	-2.38201
-78.47	-11.7352	-2.37588
-78.4713	-11.7058	-2.36976
-78.4725	-11.6764	-2.36364
-78.4737	-11.647	-2.35752
-78.475	-11.6176	-2.3514
-78.4762	-11.5882	-2.34528
-78.4774	-11.5588	-2.33916
-78.4787	-11.5295	-2.33304
-78.4799	-11.5	-2.32693
-78.4811	-11.4707	-2.32082
-78.4823	-11.4413	-2.31471
-78.4835	-11.4119	-2.30859
-78.4847	-11.3825	-2.30248
-78.4859	-11.3531	-2.29638
-78.4871	-11.3237	-2.29027
-78.4883	-11.2943	-2.28416
-78.4895	-11.2649	-2.27806
-78.4907	-11.2355	-2.27196
-78.4919	-11.2061	-2.26585
-78.4931	-11.1767	-2.25975
-78.4943	-11.1473	-2.25365
-78.4955	-11.1179	-2.24755
-78.4966	-11.0885	-2.24146
-78.4978	-11.0591	-2.23536
-78.499	-11.0297	-2.22927
-78.5001	-11.0003	-2.22317
-78.5013	-10.9709	-2.21708
-78.5024	-10.9415	-2.21099
-78.5036	-10.9121	-2.2049
-78.5048	-10.8827	-2.19881
-78.5059	-10.8533	-2.19272
-78.507	-10.8239	-2.18664
-78.5082	-10.7945	-2.18055
-78.5093	-10.7651	-2.17447
-78.5105	-10.7357	-2.16838
-78.5116	-10.7063	-2.1623
-78.5127	-10.6769	-2.15622
-78.5138	-10.6475	-2.15014
-78.515	-10.6181	-2.14407
-78.5161	-10.5887	-2.13799
-78.5172	-10.5593	-2.13191
-78.5183	-10.5299	-2.12584
-78.5194	-10.5005	-2.11977
-78.5205	-10.4711	-2.11369
-78.5216	-10.4417	-2.10762
-78.5227	-10.4123	-2.10155
-78.5238	-10.3829	-2.09548
-78.5249	-10.3535	-2.08942
-78.526	-10.3241	-2.08335
-78.5271	-10.2947	-2.07728
-78.5282	-10.2653	-2.07122
-78.5292	-10.2359	-2.06516
-78.5303	-10.2065	-2.0591
-78.5314	-10.1771	-2.05303
-78.5325	-10.1477	-2.04697
-78.5335	-10.1183	-2.04092
-78.5346	-10.0889	-2.03486
-78.5357	-10.0595	-2.0288
-78.5367	-10.0301	-2.02275
-78.5378	-10.0007	-2.01669
-78.5388	-9.97132	-2.01064
-78.5399	-9.94191	-2.00459
-78.5409	-9.91251	-1.99854
-78.5419	-9.88311	-1.99249
-78.543	-9.85371	-1.98644
-78.544	-9.82431	-1.98039
-78.545	-9.7949	-1.97434
-78.5461	-9.7655	-1.9683
-78.5471	-9.7361	-1.96225
-78.5481	-9.70669	-1.95621
-78.5491	-9.67729	-1.95017
-78.5501	-9.64789	-1.94413
-78.5512	-9.61849	-1.93809
-78.5522	-9.58908	-1.93205
-78.5532	-9.55968	-1.92601
-78.5542	-9.53028	-1.91997
-78.5552	-9.50087	-1.91394
-78.5562	-9.47147	-1.9079
-78.5571	-9.44207	-1.90187
-78.5581	-9.41266	-1.89583
-78.5591	-9.38326	-1.8898
-78.5601	-9.35385	-1.88377
-78.5611	-9.32445	-1.87774
-78.5621	-9.29505	-1.87171
-78.563	-9.26564	-1.86569
-78.564	-9.23624	-1.85966
-78.565	-9.20683	-1.85363
-78.5659	-9.17743	-1.84761
-78.5669	-9.14802	-1.84158
-78.5678	-9.11862	-1.83556
-78.5688	-9.08921	-1.82954
-78.5697	-9.05981	-1.82352
-78.5707	-9.0304	-1.8175
-78.5716	-9.001	-1.81148
-78.5726	-8.97159	-1.80546
-78.5735	-8.94219	-1.79944
-78.5744	-8.91278	-1.79343
-78.5754	-8.88338	-1.78741
-78.5763	-8.85397	-1.7814
-78.5772	-8.82457	-1.77539
-78.5781	-8.79516	-1.76937
-78.5791	-8.76575	-1.76336
-78.58	-8.73635	-1.75735
-78.5809	-8.70694	-1.75134
-78.5818	-8.67754	-1.74534
-78.5827	-8.64813	-1.73933
-78.5836	-8.61872	-1.73332
-78.5845	-8.58932	-1.72732
-78.5854	-8.55991	-1.72131
-78.5863	-8.5305	-1.71531
-78.5872	-8.5011	-1.70931
-78.5881	-8.47169	-1.7033
-78.5889	-8.44228	-1.6973
-78.5898	-8.41288	-1.6913
-78.5907	-8.38347	-1.6853
-78.5916	-8.35406	-1.67931
-78.5924	-8.32465	-1.67331
-78.5933	-8.29525	-1.66731
-78.5942	-8.26584	-1.66132
-78.595	-8.23643	-1.65532
-78.5959	-8.20702	-1.64933
-78.5968	-8.17762	-1.64334
-78.5976	-8.14821	-1.63734
-78.5984	-8.1188	-1.63135
-78.5993	-8.08939	-1.62536
-78.6001	-8.05998	-1.61937
-78.601	-8.03058	-1.61339
-78.6018	-8.00117	-1.6074
-78.6026	-7.97176	-1.60141
-78.6035	-7.94235	-1.59543
-78.6043	-7.91294	-1.58944
-78.6051	-7.88353	-1.58346
-78.6059	-7.85413	-1.57747
-78.6068	-7.82472	-1.57149
-78.6076	-7.79531	-1.56551
-78.6084	-7.7659	-1.55953
-78.6092	-7.73649	-1.55355
-78.61	-7.70708	-1.54757
-78.6108	-7.67767	-1.54159
-78.6116	-7.64826	-1.53561
-78.6124	-7.61885	-1.52964
-78.6132	-7.58944	-1.52366
-78.614	-7.56003	-1.51769
-78.6147	-7.53062	-1.51171
-78.6155	-7.50122	-1.50574
-78.6163	-7.4718	-1.49977
-78.6171	-7.4424	-1.4938
-78.6178	-7.41298	-1.48782
-78.6186	-7.38358	-1.48185
-78.6194	-7.35417	-1.47588
-78.6201	-7.32475	-1.46992
-78.6209	-7.29534	-1.46395
-78.6217	-7.26593	-1.45798
-78.6224	-7.23652	-1.45202
-78.6231	-7.20711	-1.44605
-78.6239	-7.1777	-1.44009
-78.6246	-7.14829	-1.43412
-78.6254	-7.11888	-1.42816
-78.6261	-7.08947	-1.4222
-78.6269	-7.06006	-1.41623
-78.6276	-7.03065	-1.41027
-78.6283	-7.00124	-1.40431
-78.629	-6.97183	-1.39836
-78.6298	-6.94241	-1.3924
-78.6305	-6.913	-1.38644
-78.6312	-6.88359	-1.38048
-78.6319	-6.85418	-1.37453
-78.6326	-6.82477	-1.36857
-78.6333	-6.79536	-1.36261
-78.634	-6.76595	-1.35666
-78.6347	-6.73653	-1.35071
-78.6354	-6.70712	-1.34475
-78.6361	-6.67771	-1.3388
-78.6368	-6.6483	-1.33285
-78.6375	-6.61889	-1.3269
-78.6382	-6.58948	-1.32095
-78.6389	-6.56006	-1.315
-78.6395	-6.53065	-1.30905
-78.6402	-6.50124	-1.30311
-78.6409	-6.47183	-1.29716
-78.6415	-6.44241	-1.29121
-78.6422	-6.413	-1.28527
-78.6429	-6.38359	-1.27932
-78.6435	-6.35418	-1.27338
-78.6442	-6.32476	-1.26744
-78.6449	-6.29535	-1.26149
-78.6455	-6.26594	-1.25555
-78.6462	-6.23653	-1.24961
-78.6468	-6.20711	-1.24367
-78.6474	-6.1777	-1.23773
-78.6481	-6.14829	-1.23179
-78.6487	-6.11887	-1.22585
-78.6493	-6.08946	-1.21991
-78.65	-6.06005	-1.21397
-78.6506	-6.03063	-1.20804
-78.6512	-6.00122	-1.2021
-78.6518	-5.97181	-1.19616
-78.6525	-5.94239	-1.19023
-78.6531	-5.91298	-1.1843
-78.6537	-5.88357	-1.17836
-78.6543	-5.85415	-1.17243
-78.6549	-5.82474	-1.1665
-78.6555	-5.79533	-1.16056
-78.6561	-5.76591	-1.15463
-78.6567	-5.7365	-1.1487
-78.6573	-5.70708	-1.14277
-78.6578	-5.67767	-1.13684
-78.6584	-5.64825	-1.13091
-78.659	-5.61884	-1.12498
-78.6596	-5.58943	-1.11906
-78.6602	-5.56001	-1.11313
-78.6607	-5.5306	-1.1072
-78.6613	-5.50118	-1.10128
-78.6619	-5.47177	-1.09535
-78.6625	-5.44235	-1.08943
-78.663	-5.41294	-1.0835
-78.6636	-5.38352	-1.07758
-78.6641	-5.35411	-1.07166
-78.6647	-5.3247	-1.06574
-78.6652	-5.29528	-1.05981
-78.6658	-5.26587	-1.05389
-78.6663	-5.23645	-1.04797
-78.6668	-5.20704	-1.04205
-78.6674	-5.17762	-1.03613
-78.6679	-5.1482	-1.03021
-78.6684	-5.11879	-1.0243
-78.669	-5.08938	-1.01838
-78.6695	-5.05996	-1.01246
-78.67	-5.03054	-1.00654
-78.6705	-5.00113	-1.00063
-78.671	-4.97171	-0.99471
-78.6715	-4.9423	-0.9888
-78.6721	-4.91288	-0.98288
-78.6726	-4.88347	-0.97697
-78.6731	-4.85405	-0.97105
-78.6736	-4.82464	-0.96514
-78.6741	-4.79522	-0.95923
-78.6745	-4.7658	-0.95331
-78.675	-4.73639	-0.9474
-78.6755	-4.70697	-0.94149
-78.676	-4.67756	-0.93558
-78.6765	-4.64814	-0.92967
-78.677	-4.61872	-0.92376
-78.6774	-4.58931	-0.91785
-78.6779	-4.55989	-0.91194
-78.6784	-4.53048	-0.90604
-78.6788	-4.50106	-0.90013
-78.6793	-4.47164	-0.89422
-78.6798	-4.44223	-0.88831
-78.6802	-4.41281	-0.88241
-78.6807	-4.38339	-0.8765
-78.6811	-4.35398	-0.8706
-78.6816	-4.32456	-0.86469
-78.682	-4.29514	-0.85879
-78.6825	-4.26573	-0.85288
-78.6829	-4.23631	-0.84698
-78.6833	-4.2069	-0.84108
-78.6838	-4.17748	-0.83517
-78.6842	-4.14806	-0.82927
-78.6846	-4.11864	-0.82337
-78.685	-4.08923	-0.81747
-78.6855	-4.05981	-0.81157
-78.6859	-4.03039	-0.80567
-78.6863	-4.00098	-0.79977
-78.6867	-3.97156	-0.79387
-78.6871	-3.94214	-0.78797
-78.6875	-3.91273	-0.78207
-78.6879	-3.88331	-0.77617
-78.6883	-3.85389	-0.77027
-78.6887	-3.82447	-0.76438
-78.6891	-3.79506	-0.75848
-78.6895	-3.76564	-0.75258
-78.6899	-3.73622	-0.74669
-78.6903	-3.7068	-0.74079
-78.6906	-3.67739	-0.73489
-78.691	-3.64797	-0.729
-78.6914	-3.61855	-0.7231
-78.6918	-3.58913	-0.71721
-78.6921	-3.55972	-0.71132
-78.6925	-3.5303	-0.70542
-78.6929	-3.50088	-0.69953
-78.6932	-3.47146	-0.69364
-78.6936	-3.44205	-0.68774
-78.6939	-3.41263	-0.68185
-78.6943	-3.38321	-0.67596
-78.6946	-3.35379	-0.67007
-78.695	-3.32437	-0.66418
-78.6953	-3.29496	-0.65829
-78.6956	-3.26554	-0.6524
-78.696	-3.23612	-0.64651
-78.6963	-3.2067	-0.64062
-78.6966	-3.17728	-0.63473
-78.697	-3.14787	-0.62884
-78.6973	-3.11845	-0.62295
-78.6976	-3.08903	-0.61706
-78.6979	-3.05961	-0.61117
-78.6982	-3.03019	-0.60529
-78.6985	-3.00078	-0.5994
-78.6988	-2.97136	-0.59351
-78.6991	-2.94194	-0.58762
-78.6994	-2.91252	-0.58174
-78.6997	-2.8831	-0.57585
-78.7	-2.85368	-0.56997
-78.7003	-2.82427	-0.56408
-78.7006	-2.79485	-0.5582
-78.7009	-2.76543	-0.55231
-78.7012	-2.73601	-0.54643
-78.7015	-2.70659	-0.54054
-78.7017	-2.67717	-0.53466
-78.702	-2.64775	-0.52877
-78.7023	-2.61834	-0.52289
-78.7025	-2.58892	-0.51701
-78.7028	-2.5595	-0.51112
-78.7031	-2.53008	-0.50524
-78.7033	-2.50066	-0.49936
-78.7036	-2.47124	-0.49348
-78.7038	-2.44182	-0.48759
-78.7041	-2.4124	-0.48171
-78.7043	-2.38298	-0.47583
-78.7046	-2.35357	-0.46995
-78.7048	-2.32415	-0.46407
-78.705	-2.29473	-0.45819
-78.7053	-2.26531	-0.45231
-78.7055	-2.23589	-0.44643
-78.7057	-2.20647	-0.44055
-78.706	-2.17705	-0.43467
-78.7062	-2.14763	-0.42879
-78.7064	-2.11821	-0.42291
-78.7066	-2.08879	-0.41703
-78.7068	-2.05938	-0.41115
-78.707	-2.02996	-0.40527
-78.7073	-2.00054	-0.3994
-78.7075	-1.97112	-0.39352
-78.7077	-1.9417	-0.38764
-78.7079	-1.91228	-0.38176
-78.7081	-1.88286	-0.37588
-78.7082	-1.85344	-0.37001
-78.7084	-1.82402	-0.36413
-78.7086	-1.7946	-0.35825
-78.7088	-1.76518	-0.35238
-78.709	-1.73576	-0.3465
-78.7091	-1.70634	-0.34062
-78.7093	-1.67693	-0.33475
-78.7095	-1.64751	-0.32887
-78.7097	-1.61809	-0.323
-78.7098	-1.58867	-0.31712
-78.71	-1.55925	-0.31124
-78.7101	-1.52983	-0.30537
-78.7103	-1.50041	-0.29949
-78.7105	-1.47099	-0.29362
-78.7106	-1.44157	-0.28774
-78.7108	-1.41215	-0.28187
-78.7109	-1.38273	-0.27599
-78.711	-1.35331	-0.27012
-78.7112	-1.32389	-0.26425
-78.7113	-1.29447	-0.25837
-78.7114	-1.26505	-0.2525
-78.7116	-1.23563	-0.24662
-78.7117	-1.20621	-0.24075
-78.7118	-1.17679	-0.23488
-78.7119	-1.14737	-0.229
-78.7121	-1.11795	-0.22313
-78.7122	-1.08853	-0.21726
-78.7123	-1.05911	-0.21138
-78.7124	-1.02969	-0.20551
-78.7125	-1.00028	-0.19964
-78.7126	-0.97085	-0.19376
-78.7127	-0.94144	-0.18789
-78.7128	-0.91202	-0.18202
-78.7129	-0.8826	-0.17615
-78.713	-0.85318	-0.17027
-78.713	-0.82376	-0.1644
-78.7131	-0.79434	-0.15853
-78.7132	-0.76492	-0.15266
-78.7133	-0.7355	-0.14679
-78.7134	-0.70608	-0.14091
-78.7134	-0.67666	-0.13504
-78.7135	-0.64724	-0.12917
-78.7136	-0.61782	-0.1233
-78.7136	-0.5884	-0.11743
-78.7137	-0.55898	-0.11155
-78.7137	-0.52956	-0.10568
-78.7138	-0.50014	-0.09981
-78.7138	-0.47072	-0.09394
-78.7139	-0.4413	-0.08807
-78.7139	-0.41188	-0.0822
-78.714	-0.38246	-0.07633
-78.714	-0.35304	-0.07045
-78.714	-0.32362	-0.06458
-78.7141	-0.2942	-0.05871
-78.7141	-0.26478	-0.05284
-78.7141	-0.23536	-0.04697
-78.7142	-0.20594	-0.0411
-78.7142	-0.17652	-0.03523
-78.7142	-0.1471	-0.02936
-78.7142	-0.11768	-0.02348
-78.7142	-0.08826	-0.01761
-78.7142	-0.05884	-0.01174
-78.7142	-0.02942	-0.00587
-78.7142	0	0
-78.7142	0	0
-78.7142	0.02942	0.00587
-78.7142	0.05884	0.01174
-78.7142	0.08826	0.01761
-78.7142	0.11768	0.02348
-78.7142	0.1471	0.02936
-78.7142	0.17652	0.03523
-78.7142	0.20594	0.0411
-78.7141	0.23536	0.04697
-78.7141	0.26478	0.05284
-78.7141	0.2942	0.05871
-78.714	0.32362	0.06458
-78.714	0.35304	0.07045
-78.714	0.38246	0.07633
-78.7139	0.41188	0.0822
-78.7139	0.4413	0.08807
-78.7138	0.47072	0.09394
-78.7138	0.50014	0.09981
-78.7137	0.52956	0.10568
-78.7137	0.55898	0.11155
-78.7136	0.5884	0.11743
-78.7136	0.61782	0.1233
-78.7135	0.64724	0.12917
-78.7134	0.67666	0.13504
-78.7134	0.70608	0.14091
-78.7133	0.7355	0.14679
-78.7132	0.76492	0.15266
-78.7131	0.79434	0.15853
-78.713	0.82376	0.1644
-78.713	0.85318	0.17027
-78.7129	0.8826	0.17615
-78.7128	0.91202	0.18202
-78.7127	0.94144	0.18789
-78.7126	0.97085	0.19376
-78.7125	1.00028	0.19964
-78.7124	1.02969	0.20551
-78.7123	1.05911	0.21138
-78.7122	1.08853	0.21726
-78.7121	1.11795	0.22313
-78.7119	1.14737	0.229
-78.7118	1.17679	0.23488
-78.7117	1.20621	0.24075
-78.7116	1.23563	0.24662
-78.7114	1.26505	0.2525
-78.7113	1.29447	0.25837
-78.7112	1.32389	0.26425
-78.711	1.35331	0.27012
-78.7109	1.38273	0.27599
-78.7108	1.41215	0.28187
-78.7106	1.44157	0.28774
-78.7105	1.47099	0.29362
-78.7103	1.50041	0.29949
-78.7101	1.52983	0.30537
-78.71	1.55925	0.31124
-78.7098	1.58867	0.31712
-78.7097	1.61809	0.323
-78.7095	1.64751	0.32887
-78.7093	1.67693	0.33475
-78.7091	1.70634	0.34062
-78.709	1.73576	0.3465
-78.7088	1.76518	0.35238
-78.7086	1.7946	0.35825
-78.7084	1.82402	0.36413
-78.7082	1.85344	0.37001
-78.7081	1.88286	0.37588
-78.7079	1.91228	0.38176
-78.7077	1.9417	0.38764
-78.7075	1.97112	0.39352
-78.7073	2.00054	0.3994
-78.707	2.02996	0.40527
-78.7068	2.05938	0.41115
-78.7066	2.08879	0.41703
-78.7064	2.11821	0.42291
-78.7062	2.14763	0.42879
-78.706	2.17705	0.43467
-78.7057	2.20647	0.44055
-78.7055	2.23589	0.44643
-78.7053	2.26531	0.45231
-78.705	2.29473	0.45819
-78.7048	2.32415	0.46407
-78.7046	2.35357	0.46995
-78.7043	2.38298	0.47583
-78.7041	2.4124	0.48171
-78.7038	2.44182	0.48759
-78.7036	2.47124	0.49348
-78.7033	2.50066	0.49936
-78.7031	2.53008	0.50524
-78.7028	2.5595	0.51112
-78.7025	2.58892	0.51701
-78.7023	2.61834	0.52289
-78.702	2.64775	0.52877
-78.7017	2.67717	0.53466
-78.7015	2.70659	0.54054
-78.7012	2.73601	0.54643
-78.7009	2.76543	0.55231
-78.7006	2.79485	0.5582
-78.7003	2.82427	0.56408
-78.7	2.85368	0.56997
-78.6997	2.8831	0.57585
-78.6994	2.91252	0.58174
-78.6991	2.94194	0.58762
-78.6988	2.97136	0.59351
-78.6985	3.00078	0.5994
-78.6982	3.03019	0.60529
-78.6979	3.05961	0.61117
-78.6976	3.08903	0.61706
-78.6973	3.11845	0.62295
-78.697	3.14787	0.62884
-78.6966	3.17728	0.63473
-78.6963	3.2067	0.64062
-78.696	3.23612	0.64651
-78.6956	3.26554	0.6524
-78.6953	3.29496	0.65829
-78.695	3.32437	0.66418
-78.6946	3.35379	0.67007
-78.6943	3.38321	0.67596
-78.6939	3.41263	0.68185
-78.6936	3.44205	0.68774
-78.6932	3.47146	0.69364
-78.6929	3.50088	0.69953
-78.6925	3.5303	0.70542
-78.6921	3.55972	0.71132
-78.6918	3.58913	0.71721
-78.6914	3.61855	0.7231
-78.691	3.64797	0.729
-78.6906	3.67739	0.73489
-78.6903	3.7068	0.74079
-78.6899	3.73622	0.74669
-78.6895	3.76564	0.75258
-78.6891	3.79506	0.75848
-78.6887	3.82447	0.76438
-78.6883	3.85389	0.77027
-78.6879	3.88331	0.77617
-78.6875	3.91273	0.78207
-78.6871	3.94214	0.78797
-78.6867	3.97156	0.79387
-78.6863	4.00098	0.79977
-78.6859	4.03039	0.80567
-78.6855	4.05981	0.81157
-78.685	4.08923	0.81747
-78.6846	4.11864	0.82337
-78.6842	4.14806	0.82927
-78.6838	4.17748	0.83517
-78.6833	4.2069	0.84108
-78.6829	4.23631	0.84698
-78.6825	4.26573	0.85288
-78.682	4.29514	0.85879
-78.6816	4.32456	0.86469
-78.6811	4.35398	0.8706
-78.6807	4.38339	0.8765
-78.6802	4.41281	0.88241
-78.6798	4.44223	0.88831
-78.6793	4.47164	0.89422
-78.6788	4.50106	0.90013
-78.6784	4.53048	0.90604
-78.6779	4.55989	0.91194
-78.6774	4.58931	0.91785
-78.677	4.61872	0.92376
-78.6765	4.64814	0.92967
-78.676	4.67756	0.93558
-78.6755	4.70697	0.94149
-78.675	4.73639	0.9474
-78.6745	4.7658	0.95331
-78.6741	4.79522	0.95923
-78.6736	4.82464	0.96514
-78.6731	4.85405	0.97105
-78.6726	4.88347	0.97697
-78.6721	4.91288	0.98288
-78.6715	4.9423	0.9888
-78.671	4.97171	0.99471
-78.6705	5.00113	1.00063
-78.67	5.03054	1.00654
-78.6695	5.05996	1.01246
-78.669	5.08938	1.01838
-78.6684	5.11879	1.0243
-78.6679	5.1482	1.03021
-78.6674	5.17762	1.03613
-78.6668	5.20704	1.04205
-78.6663	5.23645	1.04797
-78.6658	5.26587	1.05389
-78.6652	5.29528	1.05981
-78.6647	5.3247	1.06574
-78.6641	5.35411	1.07166
-78.6636	5.38352	1.07758
-78.663	5.41294	1.0835
-78.6625	5.44235	1.08943
-78.6619	5.47177	1.09535
-78.6613	5.50118	1.10128
-78.6607	5.5306	1.1072
-78.6602	5.56001	1.11313
-78.6596	5.58943	1.11906
-78.659	5.61884	1.12498
-78.6584	5.64825	1.13091
-78.6578	5.67767	1.13684
-78.6573	5.70708	1.14277
-78.6567	5.7365	1.1487
-78.6561	5.76591	1.15463
-78.6555	5.79533	1.16056
-78.6549	5.82474	1.1665
-78.6543	5.85415	1.17243
-78.6537	5.88357	1.17836
-78.6531	5.91298	1.1843
-78.6525	5.94239	1.19023
-78.6518	5.97181	1.19616
-78.6512	6.00122	1.2021
-78.6506	6.03063	1.20804
-78.65	6.06005	1.21397
-78.6493	6.08946	1.21991
-78.6487	6.11887	1.22585
-78.6481	6.14829	1.23179
-78.6474	6.1777	1.23773
-78.6468	6.20711	1.24367
-78.6462	6.23653	1.24961
-78.6455	6.26594	1.25555
-78.6449	6.29535	1.26149
-78.6442	6.32476	1.26744
-78.6435	6.35418	1.27338
-78.6429	6.38359	1.27932
-78.6422	6.413	1.28527
-78.6415	6.44241	1.29121
-78.6409	6.47183	1.29716
-78.6402	6.50124	1.30311
-78.6395	6.53065	1.30905
-78.6389	6.56006	1.315
-78.6382	6.58948	1.32095
-78.6375	6.61889	1.3269
-78.6368	6.6483	1.33285
-78.6361	6.67771	1.3388
-78.6354	6.70712	1.34475
-78.6347	6.73653	1.35071
-78.634	6.76595	1.35666
-78.6333	6.79536	1.36261
-78.6326	6.82477	1.36857
-78.6319	6.85418	1.37453
-78.6312	6.88359	1.38048
-78.6305	6.913	1.38644
-78.6298	6.94241	1.3924
-78.629	6.97183	1.39836
-78.6283	7.00124	1.40431
-78.6276	7.03065	1.41027
-78.6269	7.06006	1.41623
-78.6261	7.08947	1.4222
-78.6254	7.11888	1.42816
-78.6246	7.14829	1.43412
-78.6239	7.1777	1.44009
-78.6231	7.20711	1.44605
-78.6224	7.23652	1.45202
-78.6217	7.26593	1.45798
-78.6209	7.29534	1.46395
-78.6201	7.32475	1.46992
-78.6194	7.35417	1.47588
-78.6186	7.38358	1.48185
-78.6178	7.41298	1.48782
-78.6171	7.4424	1.4938
-78.6163	7.4718	1.49977
-78.6155	7.50122	1.50574
-78.6147	7.53062	1.51171
-78.614	7.56003	1.51769
-78.6132	7.58944	1.52366
-78.6124	7.61885	1.52964
-78.6116	7.64826	1.53561
-78.6108	7.67767	1.54159
-78.61	7.70708	1.54757
-78.6092	7.73649	1.55355
-78.6084	7.7659	1.55953
-78.6076	7.79531	1.56551
-78.6068	7.82472	1.57149
-78.6059	7.85413	1.57747
-78.6051	7.88353	1.58346
-78.6043	7.91294	1.58944
-78.6035	7.94235	1.59543
-78.6026	7.97176	1.60141
-78.6018	8.00117	1.6074
-78.601	8.03058	1.61339
-78.6001	8.05998	1.61937
-78.5993	8.08939	1.62536
-78.5984	8.1188	1.63135
-78.5976	8.14821	1.63734
-78.5968	8.17762	1.64334
-78.5959	8.20702	1.64933
-78.595	8.23643	1.65532
-78.5942	8.26584	1.66132
-78.5933	8.29525	1.66731
-78.5924	8.32465	1.67331
-78.5916	8.35406	1.67931
-78.5907	8.38347	1.6853
-78.5898	8.41288	1.6913
-78.5889	8.44228	1.6973
-78.5881	8.47169	1.7033
-78.5872	8.5011	1.70931
-78.5863	8.5305	1.71531
-78.5854	8.55991	1.72131
-78.5845	8.58932	1.72732
-78.5836	8.61872	1.73332
-78.5827	8.64813	1.73933
-78.5818	8.67754	1.74534
-78.5809	8.70694	1.75134
-78.58	8.73635	1.75735
-78.5791	8.76575	1.76336
-78.5781	8.79516	1.76937
-78.5772	8.82457	1.77539
-78.5763	8.85397	1.7814
-78.5754	8.88338	1.78741
-78.5744	8.91278	1.79343
-78.5735	8.94219	1.79944
-78.5726	8.97159	1.80546
-78.5716	9.001	1.81148
-78.5707	9.0304	1.8175
-78.5697	9.05981	1.82352
-78.5688	9.08921	1.82954
-78.5678	9.11862	1.83556
-78.5669	9.14802	1.84158
-78.5659	9.17743	1.84761
-78.565	9.20683	1.85363
-78.564	9.23624	1.85966
-78.563	9.26564	1.86569
-78.5621	9.29505	1.87171
-78.5611	9.32445	1.87774
-78.5601	9.35385	1.88377
-78.5591	9.38326	1.8898
-78.5581	9.41266	1.89583
-78.5571	9.44207	1.90187
-78.5562	9.47147	1.9079
-78.5552	9.50087	1.91394
-78.5542	9.53028	1.91997
-78.5532	9.55968	1.92601
-78.5522	9.58908	1.93205
-78.5512	9.61849	1.93809
-78.5501	9.64789	1.94413
-78.5491	9.67729	1.95017
-78.5481	9.70669	1.95621
-78.5471	9.7361	1.96225
-78.5461	9.7655	1.9683
-78.545	9.7949	1.97434
-78.544	9.82431	1.98039
-78.543	9.85371	1.98644
-78.5419	9.88311	1.99249
-78.5409	9.91251	1.99854
-78.5399	9.94191	2.00459
-78.5388	9.97132	2.01064
-78.5378	10.0007	2.01669
-78.5367	10.0301	2.02275
-78.5357	10.0595	2.0288
-78.5346	10.0889	2.03486
-78.5335	10.1183	2.04092
-78.5325	10.1477	2.04697
-78.5314	10.1771	2.05303
-78.5303	10.2065	2.0591
-78.5292	10.2359	2.06516
-78.5282	10.2653	2.07122
-78.5271	10.2947	2.07728
-78.526	10.3241	2.08335
-78.5249	10.3535	2.08942
-78.5238	10.3829	2.09548
-78.5227	10.4123	2.10155
-78.5216	10.4417	2.10762
-78.5205	10.4711	2.11369
-78.5194	10.5005	2.11977
-78.5183	10.5299	2.12584
-78.5172	10.5593	2.13191
-78.5161	10.5887	2.13799
-78.515	10.6181	2.14407
-78.5138	10.6475	2.15014
-78.5127	10.6769	2.15622
-78.5116	10.7063	2.1623
-78.5105	10.7357	2.16838
-78.5093	10.7651	2.17447
-78.5082	10.7945	2.18055
-78.507	10.8239	2.18664
-78.5059	10.8533	2.19272
-78.5048	10.8827	2.19881
-78.5036	10.9121	2.2049
-78.5024	10.9415	2.21099
-78.5013	10.9709	2.21708
-78.5001	11.0003	2.22317
-78.499	11.0297	2.22927
-78.4978	11.0591	2.23536
-78.4966	11.0885	2.24146
-78.4955	11.1179	2.24755
-78.4943	11.1473	2.25365
-78.4931	11.1767	2.25975
-78.4919	11.2061	2.26585
-78.4907	11.2355	2.27196
-78.4895	11.2649	2.27806
-78.4883	11.2943	2.28416
-78.4871	11.3237	2.29027
-78.4859	11.3531	2.29638
-78.4847	11.3825	2.30248
-78.4835	11.4119	2.30859
-78.4823	11.4413	2.31471
-78.4811	11.4707	2.32082
-78.4799	11.5	2.32693
-78.4787	11.5295	2.33304
-78.4774	11.5588	2.33916
-78.4762	11.5882	2.34528
-78.475	11.6176	2.3514
-78.4737	11.647	2.35752
-78.4725	11.6764	2.36364
-78.4713	11.7058	2.36976
-78.47	11.7352	2.37588
-78.4688	11.7646	2.38201
-78.4675	11.794	2.38814
-78.4663	11.8234	2.39426
-78.465	11.8528	2.40039
-78.4638	11.8822	2.40652
-78.4625	11.9116	2.41266
-78.4612	11.941	2.41879
-78.46	11.9704	2.42492
-78.4587	11.9998	2.43106
-78.4574	12.0291	2.4372
-78.4561	12.0586	2.44333
-78.4548	12.0879	2.44947
-78.4536	12.1173	2.45561
-78.4523	12.1467	2.46176
-78.451	12.1761	2.4679
-78.4497	12.2055	2.47404
-78.4484	12.2349	2.48019
-78.4471	12.2643	2.48634
-78.4458	12.2937	2.49249
-78.4444	12.3231	2.49864
-78.4431	12.3525	2.50479
-78.4418	12.3819	2.51095
-78.4405	12.4113	2.5171
-78.4392	12.4406	2.52325
-78.4378	12.47	2.52941
-78.4365	12.4994	2.53557
-78.4352	12.5288	2.54173
-78.4338	12.5582	2.54789
-78.4325	12.5876	2.55406
-78.4311	12.617	2.56022
-78.4298	12.6464	2.56639
-78.4284	12.6758	2.57255
-78.4271	12.7052	2.57872
-78.4257	12.7346	2.58489
-78.4244	12.7639	2.59107
-78.423	12.7933	2.59724
-78.4216	12.8227	2.60341
-78.4203	12.8521	2.60959
-78.4189	12.8815	2.61577
-78.4175	12.9109	2.62195
-78.4161	12.9403	2.62813
-78.4147	12.9697	2.63431
-78.4133	12.9991	2.64049
-78.412	13.0284	2.64668
-78.4106	13.0578	2.65286
-78.4092	13.0872	2.65905
-78.4078	13.1166	2.66524
-78.4064	13.146	2.67143
-78.4049	13.1754	2.67762
-78.4035	13.2048	2.68381
-78.4021	13.2342	2.69001
-78.4007	13.2636	2.69621
-78.3993	13.2929	2.7024
-78.3978	13.3223	2.7086
-78.3964	13.3517	2.71481
-78.395	13.3811	2.72101
-78.3935	13.4105	2.72721
-78.3921	13.4399	2.73342
-78.3907	13.4693	2.73962
-78.3892	13.4986	2.74583
-78.3878	13.528	2.75204
-78.3863	13.5574	2.75826
-78.3848	13.5868	2.76447
-78.3834	13.6162	2.77068
-78.3819	13.6456	2.7769
-78.3804	13.675	2.78312
-78.379	13.7043	2.78934
-78.3775	13.7337	2.79556
-78.376	13.7631	2.80178
-78.3745	13.7925	2.808
-78.3731	13.8219	2.81423
-78.3716	13.8513	2.82046
-78.3701	13.8806	2.82669
-78.3686	13.91	2.83292
-78.3671	13.9394	2.83915
-78.3656	13.9688	2.84538
-78.3641	13.9982	2.85162
-78.3626	14.0276	2.85785
-78.361	14.057	2.86409
-78.3595	14.0863	2.87033
-78.358	14.1157	2.87657
-78.3565	14.1451	2.88282
-78.355	14.1745	2.88906
-78.3534	14.2039	2.89531
-78.3519	14.2332	2.90156
-78.3504	14.2626	2.90781
-78.3488	14.292	2.91406
-78.3473	14.3214	2.92031
-78.3457	14.3508	2.92656
-78.3442	14.3802	2.93282
-78.3426	14.4095	2.93908
-78.341	14.4389	2.94534
-78.3395	14.4683	2.9516
-78.3379	14.4977	2.95786
-78.3363	14.5271	2.96413
-78.3348	14.5564	2.97039
-78.3332	14.5858	2.97666
-78.3316	14.6152	2.98293
-78.33	14.6446	2.9892
-78.3285	14.674	2.99547
-78.3268	14.7033	3.00175
-78.3253	14.7327	3.00802
-78.3237	14.7621	3.0143
-78.3221	14.7915	3.02058
-78.3205	14.8209	3.02686
-78.3188	14.8502	3.03315
-78.3172	14.8796	3.03943
-78.3156	14.909	3.04572
-78.314	14.9384	3.052
-78.3124	14.9678	3.0583
-78.3107	14.9971	3.06459
-78.3091	15.0265	3.07088
-78.3075	15.0559	3.07718
-78.3059	15.0853	3.08347
-78.3042	15.1146	3.08977
-78.3026	15.144	3.09607
-78.3009	15.1734	3.10237
-78.2993	15.2028	3.10868
-78.2976	15.2321	3.11498
-78.296	15.2615	3.12129
-78.2943	15.2909	3.1276
-78.2926	15.3203	3.13391
-78.2909	15.3497	3.14022
-78.2893	15.379	3.14654
-78.2876	15.4084	3.15285
-78.2859	15.4378	3.15917
-78.2842	15.4672	3.16549
-78.2826	15.4965	3.17181
-78.2809	15.5259	3.17813
-78.2792	15.5553	3.18446
-78.2775	15.5846	3.19079
-78.2758	15.614	3.19712
-78.2741	15.6434	3.20344
-78.2724	15.6728	3.20978
-78.2706	15.7021	3.21611
-78.2689	15.7315	3.22245
-78.2672	15.7609	3.22879
-78.2655	15.7903	3.23513
-78.2638	15.8196	3.24147
-78.262	15.849	3.24781
-78.2603	15.8784	3.25415
-78.2585	15.9078	3.2605
-78.2568	15.9371	3.26685
-78.2551	15.9665	3.2732
-78.2533	15.9959	3.27956
-78.2516	16.0252	3.28591
-78.2498	16.0546	3.29227
-78.248	16.084	3.29862
-78.2463	16.1134	3.30498
-78.2445	16.1427	3.31135
-78.2427	16.1721	3.31771
-78.241	16.2015	3.32408
-78.2392	16.2308	3.33044
-78.2374	16.2602	3.33681
-78.2356	16.2896	3.34318
-78.2338	16.319	3.34956
-78.232	16.3483	3.35593
-78.2302	16.3777	3.36231
-78.2284	16.4071	3.36869
-78.2266	16.4364	3.37507
-78.2248	16.4658	3.38145
-78.223	16.4952	3.38784
-78.2212	16.5245	3.39423
-78.2194	16.5539	3.40061
-78.2176	16.5833	3.407
-78.2157	16.6126	3.4134
-78.2139	16.642	3.41979
-78.2121	16.6714	3.42619
-78.2102	16.7007	3.43259
-78.2084	16.7301	3.43899
-78.2065	16.7595	3.44539
-78.2047	16.7888	3.4518
-78.2028	16.8182	3.4582
-78.201	16.8476	3.46461
-78.1991	16.8769	3.47102
-78.1973	16.9063	3.47743
-78.1954	16.9357	3.48385
-78.1935	16.965	3.49026
-78.1917	16.9944	3.49668
-78.1898	17.0238	3.5031
-78.1879	17.0531	3.50953
-78.186	17.0825	3.51595
-78.1841	17.1119	3.52238
-78.1822	17.1412	3.52881
-78.1803	17.1706	3.53524
-78.1784	17.2	3.54167
-78.1765	17.2293	3.5481
-78.1746	17.2587	3.55454
-78.1727	17.288	3.56098
-78.1708	17.3174	3.56742
-78.1689	17.3468	3.57386
-78.1669	17.3761	3.58031
-78.165	17.4055	3.58675
-78.1631	17.4349	3.5932
-78.1612	17.4642	3.59965
-78.1592	17.4936	3.60611
-78.1573	17.5229	3.61256
-78.1553	17.5523	3.61902
-78.1534	17.5817	3.62548
-78.1514	17.611	3.63194
-78.1495	17.6404	3.63841
-78.1475	17.6697	3.64487
-78.1456	17.6991	3.65134
-78.1436	17.7285	3.65781
-78.1416	17.7578	3.66428
-78.1396	17.7872	3.67076
-78.1376	17.8165	3.67723
-78.1357	17.8459	3.68371
-78.1337	17.8753	3.69019
-78.1317	17.9046	3.69667
-78.1297	17.934	3.70316
-78.1277	17.9633	3.70965
-78.1257	17.9927	3.71614
-78.1237	18.0221	3.72263
-78.1217	18.0514	3.72912
-78.1197	18.0808	3.73562
-78.1176	18.1101	3.74211
-78.1156	18.1395	3.74861
-78.1136	18.1688	3.75512
-78.1116	18.1982	3.76162
-78.1095	18.2276	3.76813
-78.1075	18.2569	3.77464
-78.1055	18.2863	3.78115
-78.1034	18.3156	3.78766
-78.1014	18.345	3.79418
-78.0993	18.3743	3.80069
-78.0973	18.4037	3.80721
-78.0952	18.433	3.81374
-78.0931	18.4624	3.82026
-78.091	18.4917	3.82679
-78.089	18.5211	3.83332
-78.0869	18.5505	3.83985
-78.0848	18.5798	3.84638
-78.0827	18.6092	3.85292
-78.0807	18.6385	3.85945
-78.0786	18.6679	3.86599
-78.0765	18.6972	3.87254
-78.0744	18.7266	3.87908
-78.0723	18.7559	3.88563
-78.0701	18.7853	3.89218
-78.068	18.8146	3.89873
-78.0659	18.844	3.90528
-78.0638	18.8733	3.91184
-78.0617	18.9027	3.9184
-78.0596	18.932	3.92496
-78.0574	18.9614	3.93152
-78.0553	18.9907	3.93809
-78.0532	19.0201	3.94465
-78.051	19.0494	3.95122
-78.0489	19.0788	3.9578
-78.0467	19.1081	3.96437
-78.0446	19.1375	3.97095
-78.0424	19.1668	3.97753
-78.0402	19.1962	3.98411
-78.0381	19.2255	3.99069
-78.0359	19.2549	3.99728
-78.0337	19.2842	4.00387
-78.0315	19.3136	4.01046
-78.0294	19.3429	4.01705
-78.0272	19.3723	4.02365
-78.025	19.4016	4.03024
-78.0228	19.431	4.03685
-78.0206	19.4603	4.04345
-78.0184	19.4897	4.05005
-78.0162	19.519	4.05666
-78.014	19.5484	4.06327
-78.0118	19.5777	4.06988
-78.0096	19.6071	4.0765
-78.0073	19.6364	4.08312
-78.0051	19.6657	4.08974
-78.0029	19.6951	4.09636
-78.0006	19.7244	4.10298
-77.9984	19.7538	4.10961
-77.9962	19.7831	4.11624
-77.9939	19.8125	4.12287
-77.9917	19.8418	4.12951
-77.9894	19.8712	4.13614
-77.9871	19.9005	4.14278
-77.9849	19.9298	4.14942
-77.9826	19.9592	4.15607
-77.9804	19.9885	4.16271
-77.9781	20.0179	4.16936
-77.9758	20.0472	4.17601
-77.9735	20.0765	4.18267
-77.9712	20.1059	4.18933
-77.9689	20.1352	4.19598
-77.9666	20.1646	4.20265
-77.9643	20.1939	4.20931
-77.962	20.2233	4.21598
-77.9597	20.2526	4.22265
-77.9574	20.2819	4.22932
-77.9551	20.3113	4.23599
-77.9528	20.3406	4.24267
-77.9505	20.3699	4.24935
-77.9481	20.3993	4.25603
-77.9458	20.4286	4.26271
-77.9435	20.458	4.2694
-77.9411	20.4873	4.27609
-77.9388	20.5166	4.28278
-77.9364	20.546	4.28948
-77.9341	20.5753	4.29617
-77.9317	20.6046	4.30287
-77.9294	20.634	4.30957
-77.927	20.6633	4.31628
-77.9246	20.6927	4.32299
-77.9223	20.722	4.3297
-77.9199	20.7513	4.33641
-77.9175	20.7807	4.34312
-77.9151	20.81	4.34984
-77.9127	20.8393	4.35656
-77.9103	20.8687	4.36329
-77.9079	20.898	4.37001
-77.9055	20.9273	4.37674
-77.9031	20.9567	4.38347
-77.9007	20.986	4.3902
-77.8983	21.0153	4.39694
-77.8959	21.0447	4.40368
-77.8935	21.074	4.41042
-77.891	21.1033	4.41717
-77.8886	21.1327	4.42391
-77.8862	21.162	4.43066
-77.8837	21.1913	4.43741
-77.8813	21.2207	4.44417
-77.8788	21.25	4.45093
-77.8764	21.2793	4.45769
-77.8739	21.3087	4.46445
-77.8715	21.338	4.47122
-77.869	21.3673	4.47799
-77.8665	21.3967	4.48476
-77.8641	21.426	4.49153
-77.8616	21.4553	4.49831
-77.8591	21.4846	4.50509
-77.8566	21.514	4.51187
-77.8541	21.5433	4.51865
-77.8516	21.5726	4.52544
-77.8491	21.6019	4.53223
-77.8466	21.6313	4.53902
-77.8441	21.6606	4.54582
-77.8416	21.6899	4.55262
-77.8391	21.7193	4.55942
-77.8366	21.7486	4.56622
-77.8341	21.7779	4.57303
-77.8315	21.8072	4.57984
-77.829	21.8366	4.58665
-77.8265	21.8659	4.59347
-77.8239	21.8952	4.60029
-77.8214	21.9245	4.6071
-77.8188	21.9539	4.61393
-77.8163	21.9832	4.62075
-77.8137	22.0125	4.62758
-77.8112	22.0418	4.63442
-77.8086	22.0712	4.64125
-77.806	22.1005	4.64809
-77.8034	22.1298	4.65493
-77.8009	22.1591	4.66177
-77.7983	22.1885	4.66862
-77.7957	22.2178	4.67547
-77.7931	22.2471	4.68232
-77.7905	22.2764	4.68918
-77.7879	22.3057	4.69603
-77.7853	22.3351	4.70289
-77.7827	22.3644	4.70976
-77.7801	22.3937	4.71662
-77.7775	22.423	4.72349
-77.7748	22.4523	4.73037
-77.7722	22.4817	4.73724
-77.7696	22.511	4.74412
-77.7669	22.5403	4.751
-77.7643	22.5696	4.75788
-77.7617	22.5989	4.76477
-77.759	22.6283	4.77166
-77.7563	22.6576	4.77855
-77.7537	22.6869	4.78545
-77.751	22.7162	4.79235
-77.7484	22.7455	4.79925
-77.7457	22.7748	4.80615
-77.743	22.8042	4.81306
-77.7403	22.8335	4.81997
-77.7377	22.8628	4.82688
-77.735	22.8921	4.8338
-77.7323	22.9214	4.84072
-77.7296	22.9507	4.84764
-77.7269	22.98	4.85457
-77.7242	23.0094	4.8615
-77.7215	23.0387	4.86843
-77.7187	23.068	4.87536
-77.716	23.0973	4.8823
-77.7133	23.1266	4.88924
-77.7106	23.1559	4.89618
-77.7078	23.1852	4.90313
-77.7051	23.2146	4.91008
-77.7023	23.2439	4.91703
-77.6996	23.2732	4.92399
-77.6968	23.3025	4.93095
-77.6941	23.3318	4.93791
-77.6913	23.3611	4.94487
-77.6886	23.3904	4.95184
-77.6858	23.4197	4.95881
-77.683	23.449	4.96579
-77.6803	23.4783	4.97276
-77.6775	23.5077	4.97974
-77.6747	23.537	4.98673
-77.6719	23.5663	4.99371
-77.6691	23.5956	5.0007
-77.6663	23.6249	5.0077
-77.6635	23.6542	5.01469
-77.6607	23.6835	5.02169
-77.6579	23.7128	5.02869
-77.655	23.7421	5.0357
-77.6522	23.7714	5.04271
-77.6494	23.8007	5.04972
-77.6466	23.83	5.05673
-77.6437	23.8593	5.06375
-77.6409	23.8886	5.07077
-77.638	23.918	5.0778
-77.6352	23.9473	5.08483
-77.6323	23.9766	5.09186
-77.6295	24.0059	5.09889
-77.6266	24.0352	5.10593
-77.6237	24.0645	5.11297
-77.6209	24.0938	5.12001
-77.618	24.1231	5.12706
-77.6151	24.1524	5.13411
-77.6122	24.1817	5.14116
-77.6093	24.211	5.14822
-77.6064	24.2403	5.15528
-77.6035	24.2696	5.16234
-77.6006	24.2989	5.16941
-77.5977	24.3282	5.17648
-77.5948	24.3575	5.18355
-77.5919	24.3868	5.19062
-77.5889	24.4161	5.1977
-77.586	24.4454	5.20479
-77.5831	24.4747	5.21187
-77.5801	24.504	5.21896
-77.5772	24.5333	5.22605
-77.5743	24.5626	5.23315
-77.5713	24.5919	5.24025
-77.5683	24.6212	5.24735
-77.5654	24.6505	5.25446
-77.5624	24.6798	5.26157
-77.5594	24.7091	5.26868
-77.5565	24.7384	5.27579
-77.5535	24.7676	5.28291
-77.5505	24.7969	5.29004
-77.5475	24.8262	5.29716
-77.5445	24.8555	5.30429
-77.5415	24.8848	5.31142
-77.5385	24.9141	5.31856
-77.5355	24.9434	5.3257
-77.5325	24.9727	5.33284
-77.5295	25.002	5.33999
-77.5264	25.0313	5.34714
-77.5234	25.0606	5.35429
-77.5204	25.0899	5.36145
-77.5173	25.1192	5.36861
-77.5143	25.1485	5.37577
-77.5113	25.1777	5.38294
-77.5082	25.207	5.39011
-77.5052	25.2363	5.39728
-77.5021	25.2656	5.40446
-77.499	25.2949	5.41164
-77.4959	25.3242	5.41882
-77.4929	25.3535	5.42601
-77.4898	25.3828	5.4332
-77.4867	25.4121	5.4404
-77.4836	25.4413	5.44759
-77.4805	25.4706	5.4548
-77.4774	25.4999	5.462
-77.4743	25.5292	5.46921
-77.4712	25.5585	5.47642
-77.4681	25.5878	5.48364
-77.465	25.6171	5.49086
-77.4618	25.6463	5.49808
-77.4587	25.6756	5.50531
-77.4556	25.7049	5.51253
-77.4524	25.7342	5.51977
-77.4493	25.7635	5.52701
-77.4462	25.7928	5.53425
-77.443	25.822	5.54149
-77.4398	25.8513	5.54874
-77.4367	25.8806	5.55599
-77.4335	25.9099	5.56324
-77.4303	25.9392	5.5705
-77.4271	25.9685	5.57776
-77.424	25.9977	5.58503
-77.4208	26.027	5.5923
-77.4176	26.0563	5.59957
-77.4144	26.0856	5.60685
-77.4112	26.1149	5.61413
-77.408	26.1441	5.62141
-77.4048	26.1734	5.6287
-77.4016	26.2027	5.63599
-77.3983	26.232	5.64329
-77.3951	26.2612	5.65058
-77.3919	26.2905	5.65789
-77.3886	26.3198	5.66519
-77.3854	26.3491	5.6725
-77.3821	26.3783	5.67981
-77.3789	26.4076	5.68713
-77.3756	26.4369	5.69445
-77.3724	26.4662	5.70178
-77.3691	26.4954	5.70911
-77.3658	26.5247	5.71644
-77.3625	26.554	5.72377
-77.3593	26.5833	5.73111
-77.356	26.6125	5.73846
-77.3527	26.6418	5.7458
-77.3494	26.6711	5.75315
-77.3461	26.7004	5.76051
-77.3428	26.7296	5.76786
-77.3395	26.7589	5.77523
-77.3362	26.7882	5.78259
-77.3328	26.8174	5.78996
-77.3295	26.8467	5.79734
-77.3262	26.876	5.80471
-77.3228	26.9052	5.81209
-77.3195	26.9345	5.81948
-77.3161	26.9638	5.82687
-77.3128	26.993	5.83426
-77.3094	27.0223	5.84166
-77.3061	27.0516	5.84905
-77.3027	27.0808	5.85646
-77.2993	27.1101	5.86387
-77.2959	27.1394	5.87128
-77.2926	27.1686	5.87869
-77.2892	27.1979	5.88611
-77.2858	27.2272	5.89354
-77.2824	27.2564	5.90097
-77.279	27.2857	5.9084
-77.2755	27.315	5.91583
-77.2721	27.3442	5.92327
-77.2687	27.3735	5.93071
-77.2653	27.4028	5.93816
-77.2619	27.432	5.94561
-77.2584	27.4613	5.95307
-77.255	27.4905	5.96052
-77.2515	27.5198	5.96799
-77.2481	27.5491	5.97546
-77.2446	27.5783	5.98293
-77.2412	27.6076	5.9904
-77.2377	27.6368	5.99788
-77.2342	27.6661	6.00536
-77.2307	27.6954	6.01285
-77.2273	27.7246	6.02034
-77.2238	27.7539	6.02783
-77.2203	27.7831	6.03533
-77.2168	27.8124	6.04284
-77.2133	27.8416	6.05034
-77.2098	27.8709	6.05785
-77.2062	27.9002	6.06537
-77.2027	27.9294	6.07289
-77.1992	27.9587	6.08041
-77.1957	27.9879	6.08794
-77.1921	28.0172	6.09547
-77.1886	28.0464	6.103
-77.1851	28.0757	6.11054
-77.1815	28.1049	6.11809
-77.1779	28.1342	6.12563
-77.1744	28.1634	6.13319
-77.1708	28.1927	6.14074
-77.1672	28.2219	6.1483
-77.1637	28.2512	6.15587
-77.1601	28.2804	6.16343
-77.1565	28.3097	6.17101
-77.1529	28.3389	6.17859
-77.1493	28.3682	6.18617
-77.1457	28.3974	6.19375
-77.1421	28.4267	6.20134
-77.1385	28.4559	6.20893
-77.1348	28.4852	6.21653
-77.1312	28.5144	6.22413
-77.1276	28.5437	6.23174
-77.1239	28.5729	6.23935
-77.1203	28.6022	6.24696
-77.1166	28.6314	6.25458
-77.113	28.6606	6.2622
-77.1093	28.6899	6.26983
-77.1057	28.7191	6.27746
-77.102	28.7484	6.2851
-77.0983	28.7776	6.29274
-77.0946	28.8069	6.30038
-77.091	28.8361	6.30803
-77.0873	28.8653	6.31569
-77.0836	28.8946	6.32334
-77.0798	28.9238	6.33101
-77.0761	28.9531	6.33867
-77.0724	28.9823	6.34634
-77.0687	29.0115	6.35402
-77.065	29.0408	6.36169
-77.0613	29.07	6.36938
-77.0575	29.0993	6.37707
-77.0538	29.1285	6.38476
-77.05	29.1577	6.39245
-77.0463	29.187	6.40015
-77.0425	29.2162	6.40786
-77.0387	29.2454	6.41557
-77.035	29.2747	6.42328
-77.0312	29.3039	6.431
[truncated: 2 more rows]

## Sheet: Fig9-b
129.302	0	0
129.339	0.001	-0.00485
129.376	0.00201	-0.00971
129.412	0.00302	-0.01456
129.449	0.00403	-0.01941
129.486	0.00504	-0.024
129.523	0.00606	-0.02912
129.56	0.00708	-0.03397
129.597	0.0081	-0.03882
129.633	0.00913	-0.04367
129.67	0.01016	-0.04852
129.707	0.0112	-0.05336
129.744	0.01223	-0.05821
129.781	0.01327	-0.06306
129.818	0.01431	-0.0679
129.855	0.01536	-0.07275
129.891	0.01641	-0.07759
129.928	0.01746	-0.08244
129.965	0.01852	-0.08728
130.002	0.01958	-0.09213
130.039	0.02064	-0.09697
130.076	0.0217	-0.10181
130.113	0.02277	-0.10665
130.149	0.02384	-0.11149
130.186	0.02491	-0.11633
130.223	0.02599	-0.12117
130.26	0.02707	-0.126
130.297	0.02815	-0.13084
130.334	0.02924	-0.13568
130.37	0.03033	-0.14051
130.407	0.03142	-0.14535
130.444	0.03252	-0.15018
130.481	0.03362	-0.15502
130.518	0.03472	-0.15985
130.555	0.03582	-0.16468
130.591	0.03693	-0.16951
130.628	0.03804	-0.17434
130.665	0.03916	-0.17917
130.702	0.04027	-0.184
130.739	0.04139	-0.18883
130.776	0.04252	-0.19366
130.813	0.04365	-0.19849
130.849	0.04477	-0.20331
130.886	0.04591	-0.20814
130.923	0.04704	-0.21297
130.96	0.04818	-0.21779
130.997	0.04933	-0.22261
131.034	0.05047	-0.22744
131.071	0.05162	-0.23226
131.107	0.05277	-0.23708
131.144	0.05393	-0.2419
131.181	0.05508	-0.24672
131.218	0.05624	-0.25154
131.255	0.05741	-0.25636
131.292	0.05857	-0.26117
131.328	0.05974	-0.26599
131.365	0.06092	-0.27081
131.402	0.06209	-0.27562
131.439	0.06327	-0.28044
131.476	0.06446	-0.28525
131.513	0.06564	-0.29006
131.549	0.06683	-0.29488
131.586	0.06802	-0.29969
131.623	0.06922	-0.3045
131.66	0.07042	-0.30931
131.697	0.07162	-0.31412
131.734	0.07282	-0.31893
131.77	0.07403	-0.32373
131.807	0.07524	-0.32854
131.844	0.07645	-0.33335
131.881	0.07767	-0.33815
131.918	0.07889	-0.34296
131.955	0.08011	-0.34776
131.992	0.08134	-0.35256
132.028	0.08257	-0.35737
132.065	0.0838	-0.36217
132.102	0.08503	-0.36697
132.139	0.08627	-0.37177
132.176	0.08751	-0.37657
132.213	0.08876	-0.38137
132.249	0.09	-0.38616
132.286	0.09125	-0.39096
132.323	0.09251	-0.39576
132.36	0.09376	-0.40055
132.397	0.09502	-0.40535
132.434	0.09629	-0.41014
132.47	0.09755	-0.41493
132.507	0.09882	-0.41972
132.544	0.10009	-0.42451
132.581	0.10137	-0.4293
132.618	0.10265	-0.43409
132.655	0.10393	-0.43888
132.691	0.10521	-0.44367
132.728	0.1065	-0.44846
132.765	0.10779	-0.45324
132.802	0.10908	-0.45803
132.839	0.11038	-0.46281
132.876	0.11168	-0.4676
132.912	0.11298	-0.47238
132.949	0.11429	-0.47716
132.986	0.1156	-0.48194
133.023	0.11691	-0.48672
133.06	0.11823	-0.4915
133.097	0.11954	-0.49628
133.134	0.12087	-0.50106
133.17	0.12219	-0.50583
133.207	0.12352	-0.51061
133.244	0.12485	-0.51538
133.281	0.12618	-0.52016
133.318	0.12752	-0.52493
133.355	0.12886	-0.52971
133.391	0.1302	-0.53448
133.428	0.13155	-0.53925
133.465	0.1329	-0.54402
133.502	0.13425	-0.54879
133.539	0.1356	-0.55355
133.576	0.13696	-0.55832
133.612	0.13832	-0.56309
133.649	0.13969	-0.56785
133.686	0.14105	-0.57262
133.723	0.14242	-0.57738
133.76	0.1438	-0.58215
133.797	0.14517	-0.58691
133.833	0.14655	-0.59167
133.87	0.14794	-0.59643
133.907	0.14932	-0.60119
133.944	0.15071	-0.60595
133.981	0.1521	-0.6107
134.018	0.1535	-0.61546
134.054	0.15489	-0.62022
134.091	0.1563	-0.62497
134.128	0.1577	-0.62973
134.165	0.15911	-0.63448
134.202	0.16052	-0.63923
134.239	0.16193	-0.64398
134.275	0.16335	-0.64873
134.312	0.16477	-0.65348
134.349	0.16619	-0.65823
134.386	0.16761	-0.66298
134.423	0.16904	-0.66772
134.46	0.17047	-0.67247
134.496	0.17191	-0.67722
134.533	0.17335	-0.68196
134.57	0.17479	-0.6867
134.607	0.17623	-0.69144
134.644	0.17768	-0.69619
134.681	0.17913	-0.70093
134.718	0.18058	-0.70567
134.754	0.18204	-0.7104
134.791	0.18349	-0.71514
134.828	0.18496	-0.71988
134.865	0.18642	-0.72461
134.902	0.18789	-0.72935
134.939	0.18936	-0.73408
134.975	0.19083	-0.73881
135.012	0.19231	-0.74355
135.049	0.19379	-0.74828
135.086	0.19528	-0.75301
135.123	0.19676	-0.75774
135.16	0.19825	-0.76246
135.196	0.19974	-0.76719
135.233	0.20124	-0.77192
135.27	0.20274	-0.77664
135.307	0.20424	-0.78137
135.344	0.20574	-0.78609
135.381	0.20725	-0.79081
135.417	0.20876	-0.79553
135.454	0.21028	-0.80025
135.491	0.21179	-0.80497
135.528	0.21331	-0.80969
135.565	0.21483	-0.81441
135.601	0.21636	-0.81912
135.638	0.21789	-0.82384
135.675	0.21942	-0.82855
135.712	0.22096	-0.83327
135.749	0.22249	-0.83798
135.786	0.22403	-0.84269
135.822	0.22558	-0.8474
135.859	0.22713	-0.85211
135.896	0.22868	-0.85682
135.933	0.23023	-0.86153
135.97	0.23178	-0.86623
136.007	0.23334	-0.87094
136.043	0.23491	-0.87564
136.08	0.23647	-0.88035
136.117	0.23804	-0.88505
136.154	0.23961	-0.88975
136.191	0.24118	-0.89445
136.228	0.24276	-0.89915
136.264	0.24434	-0.90385
136.301	0.24593	-0.90855
136.338	0.24751	-0.91324
136.375	0.2491	-0.91794
136.412	0.25069	-0.92263
136.448	0.25229	-0.92732
136.485	0.25389	-0.93202
136.522	0.25549	-0.93671
136.559	0.25709	-0.9414
136.596	0.2587	-0.94609
136.633	0.26031	-0.95078
136.669	0.26192	-0.95546
136.706	0.26354	-0.96015
136.743	0.26516	-0.96483
136.78	0.26678	-0.96952
136.817	0.26841	-0.9742
136.854	0.27004	-0.97888
136.89	0.27167	-0.98356
136.927	0.2733	-0.98824
136.964	0.27494	-0.99292
137.001	0.27658	-0.9976
137.038	0.27822	-1.00228
137.075	0.27987	-1.00695
137.111	0.28152	-1.01163
137.148	0.28317	-1.0163
137.185	0.28483	-1.02097
137.222	0.28649	-1.02564
137.259	0.28815	-1.03031
137.296	0.28981	-1.03498
137.332	0.29148	-1.03965
137.369	0.29315	-1.04432
137.406	0.29482	-1.04898
137.443	0.2965	-1.05365
137.48	0.29818	-1.05831
137.517	0.29986	-1.06298
137.553	0.30155	-1.06764
137.59	0.30324	-1.0723
137.627	0.30493	-1.07696
137.664	0.30662	-1.08162
137.701	0.30832	-1.08627
137.737	0.31002	-1.09093
137.774	0.31172	-1.09558
137.811	0.31343	-1.10024
137.848	0.31514	-1.10489
137.885	0.31685	-1.10954
137.922	0.31857	-1.11419
137.958	0.32029	-1.11884
137.995	0.32201	-1.12349
138.032	0.32373	-1.12814
138.069	0.32546	-1.13279
138.106	0.32719	-1.13743
138.142	0.32892	-1.14208
138.179	0.33066	-1.14672
138.216	0.3324	-1.15136
138.253	0.33414	-1.156
138.29	0.33589	-1.16064
138.327	0.33764	-1.16528
138.363	0.33939	-1.16992
138.4	0.34114	-1.17455
138.437	0.3429	-1.17919
138.474	0.34466	-1.18382
138.511	0.34642	-1.18845
138.548	0.34819	-1.19309
138.584	0.34996	-1.19772
138.621	0.35173	-1.20235
138.658	0.3535	-1.20697
138.695	0.35528	-1.2116
138.732	0.35706	-1.21623
138.768	0.35885	-1.22085
138.805	0.36063	-1.22548
138.842	0.36242	-1.2301
138.879	0.36422	-1.23472
138.916	0.36601	-1.23934
138.952	0.36781	-1.24396
138.989	0.36961	-1.24858
139.026	0.37142	-1.25319
139.063	0.37323	-1.25781
139.1	0.37504	-1.26242
139.137	0.37685	-1.26704
139.173	0.37867	-1.27165
139.21	0.38049	-1.27626
139.247	0.38231	-1.28087
139.284	0.38414	-1.28548
139.321	0.38596	-1.29009
139.357	0.3878	-1.29469
139.394	0.38963	-1.2993
139.431	0.39147	-1.3039
139.468	0.39331	-1.30851
139.505	0.39515	-1.31311
139.542	0.397	-1.31771
139.578	0.39885	-1.32231
139.615	0.4007	-1.32691
139.652	0.40255	-1.3315
139.689	0.40441	-1.3361
139.726	0.40627	-1.34069
139.762	0.40814	-1.34529
139.799	0.41	-1.34988
139.836	0.41187	-1.35447
139.873	0.41375	-1.35906
139.91	0.41562	-1.36365
139.946	0.4175	-1.36823
139.983	0.41938	-1.37282
140.02	0.42127	-1.3774
140.057	0.42315	-1.38199
140.094	0.42505	-1.38657
140.131	0.42694	-1.39115
140.167	0.42884	-1.39573
140.204	0.43073	-1.40031
140.241	0.43264	-1.40489
140.278	0.43454	-1.40946
140.315	0.43645	-1.41404
140.351	0.43836	-1.41861
140.388	0.44028	-1.42319
140.425	0.44219	-1.42776
140.462	0.44411	-1.43233
140.499	0.44603	-1.4369
140.536	0.44796	-1.44146
140.572	0.44989	-1.44603
140.609	0.45182	-1.4506
140.646	0.45376	-1.45516
140.683	0.45569	-1.45972
140.72	0.45763	-1.46428
140.756	0.45958	-1.46884
140.793	0.46152	-1.4734
140.83	0.46347	-1.47796
140.867	0.46542	-1.48252
140.904	0.46738	-1.48707
140.94	0.46934	-1.49163
140.977	0.4713	-1.49618
141.014	0.47326	-1.50073
141.051	0.47523	-1.50528
141.088	0.4772	-1.50983
141.125	0.47917	-1.51438
141.161	0.48115	-1.51893
141.198	0.48313	-1.52347
141.235	0.48511	-1.52801
141.272	0.48709	-1.53256
141.309	0.48908	-1.5371
141.345	0.49107	-1.54164
141.382	0.49306	-1.54618
141.419	0.49506	-1.55071
141.456	0.49706	-1.55525
141.493	0.49906	-1.55979
141.529	0.50106	-1.56432
141.566	0.50307	-1.56885
141.603	0.50508	-1.57338
141.64	0.50709	-1.57791
141.677	0.50911	-1.58244
141.714	0.51113	-1.58697
141.75	0.51315	-1.59149
141.787	0.51518	-1.59602
141.824	0.51721	-1.60054
141.861	0.51924	-1.60506
141.898	0.52127	-1.60959
141.934	0.52331	-1.6141
141.971	0.52535	-1.61862
142.008	0.52739	-1.62314
142.045	0.52943	-1.62765
142.082	0.53148	-1.63217
142.118	0.53353	-1.63668
142.155	0.53559	-1.64119
142.192	0.53765	-1.6457
142.229	0.53971	-1.65021
142.266	0.54177	-1.65472
142.302	0.54383	-1.65923
142.339	0.5459	-1.66373
142.376	0.54797	-1.66823
142.413	0.55005	-1.67274
142.45	0.55213	-1.67724
142.486	0.55421	-1.68174
142.523	0.55629	-1.68623
142.56	0.55837	-1.69073
142.597	0.56046	-1.69523
142.634	0.56256	-1.69972
142.67	0.56465	-1.70422
142.707	0.56675	-1.70871
142.744	0.56885	-1.7132
142.781	0.57095	-1.71769
142.818	0.57306	-1.72217
142.854	0.57517	-1.72666
142.891	0.57728	-1.73114
142.928	0.57939	-1.73563
142.965	0.58151	-1.74011
143.002	0.58363	-1.74459
143.038	0.58575	-1.74907
143.075	0.58788	-1.75355
143.112	0.59001	-1.75802
143.149	0.59214	-1.7625
143.186	0.59428	-1.76697
143.222	0.59641	-1.77145
143.259	0.59856	-1.77592
143.296	0.6007	-1.78039
143.333	0.60285	-1.78486
143.37	0.60499	-1.78932
143.406	0.60715	-1.79379
143.443	0.6093	-1.79825
143.48	0.61146	-1.80272
143.517	0.61362	-1.80718
143.554	0.61578	-1.81164
143.59	0.61795	-1.8161
143.627	0.62012	-1.82055
143.664	0.62229	-1.82501
143.701	0.62447	-1.82946
143.738	0.62664	-1.83392
143.774	0.62883	-1.83837
143.811	0.63101	-1.84282
143.848	0.6332	-1.84727
143.885	0.63539	-1.85172
143.922	0.63758	-1.85616
143.958	0.63977	-1.86061
143.995	0.64197	-1.86505
144.032	0.64417	-1.86949
144.069	0.64637	-1.87393
144.106	0.64858	-1.87837
144.142	0.65079	-1.88281
144.179	0.653	-1.88725
144.216	0.65522	-1.89168
144.253	0.65744	-1.89611
144.29	0.65966	-1.90054
144.326	0.66188	-1.90498
144.363	0.66411	-1.90941
144.4	0.66634	-1.91383
144.437	0.66857	-1.91826
144.474	0.6708	-1.92268
144.51	0.67304	-1.92711
144.547	0.67528	-1.93153
144.584	0.67752	-1.93595
144.621	0.67977	-1.94037
144.658	0.68202	-1.94479
144.694	0.68427	-1.9492
144.731	0.68653	-1.95362
144.768	0.68878	-1.95803
144.805	0.69104	-1.96244
144.842	0.69331	-1.96685
144.878	0.69557	-1.97126
144.915	0.69784	-1.97567
144.952	0.70011	-1.98008
144.989	0.70239	-1.98448
145.025	0.70467	-1.98888
145.062	0.70695	-1.99329
145.099	0.70923	-1.99768
145.136	0.71152	-2.00208
145.173	0.7138	-2.00648
145.209	0.7161	-2.01088
145.246	0.71839	-2.01527
145.283	0.72069	-2.01966
145.32	0.72299	-2.02406
145.357	0.72529	-2.02845
145.393	0.7276	-2.03283
145.43	0.72991	-2.03722
145.467	0.73222	-2.04161
145.504	0.73453	-2.04599
145.541	0.73685	-2.05037
145.577	0.73917	-2.05475
145.614	0.74149	-2.05913
145.651	0.74382	-2.06351
145.688	0.74614	-2.06789
145.725	0.74847	-2.07226
145.761	0.75081	-2.07664
145.798	0.75314	-2.08101
145.835	0.75548	-2.08538
145.872	0.75783	-2.08975
145.909	0.76017	-2.09412
145.945	0.76252	-2.09848
145.982	0.76487	-2.10285
146.019	0.76722	-2.10721
146.056	0.76958	-2.11157
146.093	0.77194	-2.11593
146.129	0.7743	-2.12029
146.166	0.77667	-2.12465
146.203	0.77903	-2.129
146.24	0.7814	-2.13336
146.276	0.78378	-2.13771
146.313	0.78615	-2.14206
146.35	0.78853	-2.14641
146.387	0.79091	-2.15076
146.424	0.7933	-2.1551
146.46	0.79568	-2.15945
146.497	0.79807	-2.16379
146.534	0.80046	-2.16813
146.571	0.80286	-2.17247
146.607	0.80526	-2.17681
146.644	0.80766	-2.18115
146.681	0.81006	-2.18548
146.718	0.81247	-2.18982
146.755	0.81488	-2.19415
146.792	0.81729	-2.19848
146.828	0.81971	-2.20281
146.865	0.82212	-2.20714
146.902	0.82454	-2.21147
146.939	0.82697	-2.21579
146.975	0.82939	-2.22011
147.012	0.83182	-2.22444
147.049	0.83425	-2.22876
147.086	0.83669	-2.23307
147.123	0.83912	-2.23739
147.159	0.84156	-2.24171
147.196	0.84401	-2.24602
147.233	0.84645	-2.25033
147.27	0.8489	-2.25464
147.306	0.85135	-2.25895
147.343	0.8538	-2.26326
147.38	0.85626	-2.26757
147.417	0.85872	-2.27187
147.454	0.86118	-2.27617
147.49	0.86365	-2.28048
147.527	0.86611	-2.28477
147.564	0.86858	-2.28907
147.601	0.87106	-2.29337
147.637	0.87353	-2.29766
147.674	0.87601	-2.30196
147.711	0.87849	-2.30625
147.748	0.88098	-2.31054
147.785	0.88346	-2.31483
147.821	0.88595	-2.31912
147.858	0.88845	-2.3234
147.895	0.89094	-2.32768
147.932	0.89344	-2.33197
147.969	0.89594	-2.33625
148.005	0.89844	-2.34053
148.042	0.90095	-2.3448
148.079	0.90346	-2.34908
148.116	0.90597	-2.35335
148.153	0.90848	-2.35763
148.189	0.911	-2.3619
148.226	0.91352	-2.36617
148.263	0.91604	-2.37043
148.3	0.91857	-2.3747
148.336	0.92109	-2.37897
148.373	0.92363	-2.38323
148.41	0.92616	-2.38749
148.447	0.92869	-2.39175
148.483	0.93123	-2.39601
148.52	0.93378	-2.40026
148.557	0.93632	-2.40452
148.594	0.93887	-2.40877
148.631	0.94142	-2.41302
148.667	0.94397	-2.41727
148.704	0.94652	-2.42152
148.741	0.94908	-2.42577
148.778	0.95164	-2.43001
148.815	0.95421	-2.43425
148.851	0.95677	-2.4385
148.888	0.95934	-2.44274
148.925	0.96191	-2.44698
148.962	0.96449	-2.45121
148.998	0.96706	-2.45545
149.035	0.96964	-2.45968
149.072	0.97223	-2.46391
149.109	0.97481	-2.46814
149.145	0.9774	-2.47237
149.182	0.97999	-2.4766
149.219	0.98258	-2.48082
149.256	0.98518	-2.48505
149.293	0.98778	-2.48927
149.329	0.99038	-2.49349
149.366	0.99298	-2.49771
149.403	0.99559	-2.50192
149.44	0.9982	-2.50614
149.476	1.00081	-2.51035
149.513	1.00343	-2.51456
149.55	1.00605	-2.51877
149.587	1.00866	-2.52298
149.624	1.01129	-2.52719
149.66	1.01391	-2.53139
149.697	1.01654	-2.5356
149.734	1.01917	-2.5398
149.771	1.02181	-2.544
149.807	1.02444	-2.5482
149.844	1.02708	-2.55239
149.881	1.02973	-2.55659
149.918	1.03237	-2.56078
149.954	1.03502	-2.56497
149.991	1.03767	-2.56916
150.028	1.04032	-2.57335
150.065	1.04298	-2.57754
150.102	1.04563	-2.58172
150.138	1.04829	-2.5859
150.175	1.05096	-2.59009
150.212	1.05362	-2.59427
150.249	1.05629	-2.59844
150.285	1.05896	-2.60262
150.322	1.06164	-2.6068
150.359	1.06431	-2.61097
150.396	1.06699	-2.61514
150.433	1.06968	-2.61931
150.469	1.07236	-2.62348
150.506	1.07505	-2.62764
150.543	1.07774	-2.6318
150.58	1.08043	-2.63597
150.616	1.08313	-2.64013
150.653	1.08583	-2.64429
150.69	1.08853	-2.64845
150.727	1.09123	-2.6526
150.763	1.09394	-2.65675
150.8	1.09665	-2.66091
150.837	1.09936	-2.66506
150.874	1.10207	-2.6692
150.911	1.10479	-2.67335
150.947	1.10751	-2.6775
150.984	1.11023	-2.68164
151.021	1.11295	-2.68578
151.058	1.11568	-2.68992
151.094	1.11841	-2.69406
151.131	1.12115	-2.6982
151.168	1.12388	-2.70233
151.205	1.12662	-2.70646
151.241	1.12936	-2.7106
151.278	1.1321	-2.71473
151.315	1.13485	-2.71885
151.352	1.1376	-2.72298
151.388	1.14035	-2.7271
151.425	1.1431	-2.73122
151.462	1.14586	-2.73535
151.499	1.14862	-2.73946
151.536	1.15138	-2.74358
151.572	1.15415	-2.7477
151.609	1.15691	-2.75181
151.646	1.15968	-2.75592
151.683	1.16246	-2.76003
151.719	1.16523	-2.76414
151.756	1.16801	-2.76825
151.793	1.17079	-2.77235
151.83	1.17357	-2.77645
151.866	1.17636	-2.78056
151.903	1.17915	-2.78465
151.94	1.18194	-2.78875
151.977	1.18473	-2.79285
152.013	1.18753	-2.79694
152.05	1.19033	-2.80103
152.087	1.19313	-2.80512
152.124	1.19593	-2.80921
152.161	1.19874	-2.8133
152.197	1.20155	-2.81738
152.234	1.20436	-2.82147
152.271	1.20717	-2.82555
152.308	1.20999	-2.82963
152.344	1.21281	-2.83371
152.381	1.21563	-2.83778
152.418	1.21846	-2.84185
152.455	1.22129	-2.84593
152.491	1.22412	-2.85
152.528	1.22695	-2.85407
152.565	1.22978	-2.85813
152.602	1.23262	-2.8622
152.638	1.23546	-2.86626
152.675	1.23831	-2.87032
152.712	1.24115	-2.87438
152.749	1.244	-2.87844
152.786	1.24685	-2.8825
152.822	1.2497	-2.88655
152.859	1.25256	-2.8906
152.896	1.25542	-2.89465
152.933	1.25828	-2.8987
152.969	1.26115	-2.90275
153.006	1.26401	-2.90679
153.043	1.26688	-2.91084
153.08	1.26975	-2.91488
153.116	1.27263	-2.91892
153.153	1.2755	-2.92296
153.19	1.27838	-2.92699
153.227	1.28127	-2.93103
153.263	1.28415	-2.93506
153.3	1.28704	-2.93909
153.337	1.28993	-2.94312
153.374	1.29282	-2.94714
153.41	1.29572	-2.95117
153.447	1.29861	-2.95519
153.484	1.30151	-2.95921
153.521	1.30442	-2.96323
153.557	1.30732	-2.96725
153.594	1.31023	-2.97126
153.631	1.31314	-2.97528
153.668	1.31605	-2.97929
153.704	1.31897	-2.9833
153.741	1.32189	-2.98731
153.778	1.32481	-2.99131
153.815	1.32773	-2.99532
153.851	1.33066	-2.99932
153.888	1.33359	-3.00332
153.925	1.33652	-3.00732
153.962	1.33945	-3.01131
153.999	1.34239	-3.01531
154.035	1.34533	-3.0193
154.072	1.34827	-3.02329
154.109	1.35121	-3.02728
154.145	1.35416	-3.03127
154.182	1.35711	-3.03525
154.219	1.36006	-3.03924
154.256	1.36301	-3.04322
154.292	1.36597	-3.0472
154.329	1.36893	-3.05118
154.366	1.37189	-3.05515
154.403	1.37486	-3.05913
154.44	1.37782	-3.0631
154.476	1.38079	-3.06707
154.513	1.38376	-3.07104
154.55	1.38674	-3.075
154.587	1.38972	-3.07897
154.623	1.3927	-3.08293
154.66	1.39568	-3.08689
154.697	1.39866	-3.09085
154.733	1.40165	-3.09481
154.77	1.40464	-3.09876
154.807	1.40763	-3.10272
154.844	1.41063	-3.10667
154.881	1.41362	-3.11062
154.917	1.41662	-3.11456
154.954	1.41963	-3.11851
154.991	1.42263	-3.12245
155.028	1.42564	-3.12639
155.064	1.42865	-3.13033
155.101	1.43166	-3.13427
155.138	1.43468	-3.13821
155.174	1.43769	-3.14214
155.211	1.44072	-3.14607
155.248	1.44374	-3.15
155.285	1.44676	-3.15393
155.321	1.44979	-3.15786
155.358	1.45282	-3.16178
155.395	1.45585	-3.1657
155.432	1.45889	-3.16962
155.469	1.46193	-3.17354
155.505	1.46497	-3.17746
155.542	1.46801	-3.18137
155.579	1.47106	-3.18529
155.615	1.4741	-3.1892
155.652	1.47715	-3.19311
155.689	1.48021	-3.19701
155.726	1.48326	-3.20092
155.762	1.48632	-3.20482
155.799	1.48938	-3.20872
155.836	1.49244	-3.21262
155.873	1.49551	-3.21651
155.91	1.49858	-3.22041
155.946	1.50164	-3.2243
155.983	1.50472	-3.22819
156.02	1.50779	-3.23208
156.056	1.51087	-3.23597
156.093	1.51395	-3.23985
156.13	1.51703	-3.24374
156.167	1.52012	-3.24762
156.203	1.52321	-3.2515
156.24	1.5263	-3.25538
156.277	1.52939	-3.25925
156.314	1.53249	-3.26312
156.35	1.53558	-3.267
156.387	1.53868	-3.27087
156.424	1.54179	-3.27473
156.461	1.54489	-3.2786
156.497	1.548	-3.28246
156.534	1.55111	-3.28632
156.571	1.55422	-3.29018
156.608	1.55734	-3.29404
156.644	1.56045	-3.29789
156.681	1.56357	-3.30175
156.718	1.5667	-3.3056
156.755	1.56982	-3.30945
156.791	1.57295	-3.3133
156.828	1.57608	-3.31714
156.865	1.57921	-3.32098
156.902	1.58235	-3.32483
156.938	1.58548	-3.32867
156.975	1.58862	-3.3325
157.012	1.59177	-3.33634
157.049	1.59491	-3.34017
157.085	1.59806	-3.344
157.122	1.60121	-3.34783
157.159	1.60436	-3.35166
157.196	1.60751	-3.35548
157.232	1.61067	-3.35931
157.269	1.61383	-3.36313
157.306	1.61699	-3.36695
157.343	1.62016	-3.37077
157.379	1.62332	-3.37458
157.416	1.62649	-3.37839
157.453	1.62966	-3.3822
157.489	1.63284	-3.38601
157.526	1.63601	-3.38982
157.563	1.63919	-3.39363
157.6	1.64237	-3.39743
157.636	1.64556	-3.40123
157.673	1.64874	-3.40503
157.71	1.65193	-3.40883
157.747	1.65512	-3.41262
157.783	1.65832	-3.41641
157.82	1.66151	-3.4202
157.857	1.66471	-3.42399
157.894	1.66791	-3.42778
157.93	1.67111	-3.43156
157.967	1.67432	-3.43534
158.004	1.67753	-3.43913
158.041	1.68074	-3.4429
158.077	1.68395	-3.44668
158.114	1.68717	-3.45045
158.151	1.69038	-3.45423
158.188	1.6936	-3.458
158.224	1.69683	-3.46177
158.261	1.70005	-3.46553
158.298	1.70328	-3.4693
158.334	1.70651	-3.47306
158.371	1.70974	-3.47682
158.408	1.71298	-3.48058
158.445	1.71621	-3.48433
158.481	1.71945	-3.48808
158.518	1.72269	-3.49184
158.555	1.72594	-3.49559
158.592	1.72919	-3.49933
158.628	1.73243	-3.50308
158.665	1.73569	-3.50682
158.702	1.73894	-3.51056
158.738	1.7422	-3.5143
158.775	1.74546	-3.51804
158.812	1.74872	-3.52177
158.849	1.75198	-3.52551
158.885	1.75524	-3.52924
158.922	1.75851	-3.53297
158.959	1.76178	-3.53669
158.996	1.76506	-3.54042
159.032	1.76833	-3.54414
159.069	1.77161	-3.54786
159.106	1.77489	-3.55158
159.143	1.77817	-3.5553
159.179	1.78146	-3.55901
159.216	1.78475	-3.56272
159.253	1.78803	-3.56643
159.29	1.79133	-3.57014
159.326	1.79462	-3.57384
159.363	1.79792	-3.57755
159.4	1.80122	-3.58125
159.436	1.80452	-3.58495
159.473	1.80782	-3.58865
159.51	1.81113	-3.59234
159.547	1.81444	-3.59603
159.583	1.81775	-3.59972
159.62	1.82106	-3.60341
159.657	1.82438	-3.6071
159.694	1.8277	-3.61078
159.73	1.83102	-3.61447
159.767	1.83434	-3.61815
159.804	1.83766	-3.62183
159.84	1.84099	-3.6255
159.877	1.84432	-3.62918
159.914	1.84765	-3.63285
159.951	1.85099	-3.63652
159.987	1.85433	-3.64018
160.024	1.85766	-3.64385
160.061	1.86101	-3.64751
160.098	1.86435	-3.65117
160.134	1.8677	-3.65483
160.171	1.87105	-3.65849
160.208	1.8744	-3.66214
160.244	1.87775	-3.6658
160.281	1.88111	-3.66945
160.318	1.88446	-3.6731
160.355	1.88782	-3.67674
160.391	1.89119	-3.68039
160.428	1.89455	-3.68403
160.465	1.89792	-3.68767
160.502	1.90129	-3.6913
160.538	1.90466	-3.69494
160.575	1.90803	-3.69857
160.612	1.91141	-3.7022
160.649	1.91479	-3.70583
160.685	1.91817	-3.70946
160.722	1.92155	-3.71308
160.759	1.92494	-3.71671
160.795	1.92833	-3.72033
160.832	1.93172	-3.72394
160.869	1.93511	-3.72756
160.906	1.93851	-3.73117
160.942	1.94191	-3.73479
160.979	1.94531	-3.7384
161.016	1.94871	-3.742
161.053	1.95211	-3.74561
161.089	1.95552	-3.74921
161.126	1.95893	-3.75281
161.163	1.96234	-3.75641
161.199	1.96575	-3.76001
161.236	1.96917	-3.7636
161.273	1.97259	-3.76719
161.31	1.97601	-3.77078
161.346	1.97943	-3.77437
161.383	1.98286	-3.77795
161.42	1.98628	-3.78154
161.456	1.98971	-3.78512
161.493	1.99315	-3.7887
161.53	1.99658	-3.79227
161.567	2.00002	-3.79585
161.603	2.00346	-3.79942
161.64	2.0069	-3.80299
161.677	2.01034	-3.80656
161.714	2.01379	-3.81012
161.75	2.01723	-3.81369
161.787	2.02068	-3.81725
161.824	2.02414	-3.82081
161.86	2.02759	-3.82436
161.897	2.03105	-3.82792
161.934	2.03451	-3.83147
161.971	2.03797	-3.83502
162.007	2.04144	-3.83857
162.044	2.0449	-3.84211
162.081	2.04837	-3.84566
162.118	2.05184	-3.8492
162.154	2.05531	-3.85274
162.191	2.05879	-3.85628
162.228	2.06227	-3.85981
162.264	2.06575	-3.86334
162.301	2.06923	-3.86687
162.338	2.07271	-3.8704
162.375	2.0762	-3.87393
162.411	2.07969	-3.87745
162.448	2.08318	-3.88097
162.485	2.08668	-3.88449
162.521	2.09017	-3.88801
162.558	2.09367	-3.89152
162.595	2.09717	-3.89503
162.631	2.10067	-3.89854
162.668	2.10418	-3.90205
162.705	2.10768	-3.90556
162.742	2.11119	-3.90906
162.778	2.1147	-3.91256
162.815	2.11822	-3.91606
162.852	2.12173	-3.91956
162.889	2.12525	-3.92305
162.925	2.12877	-3.92654
162.962	2.1323	-3.93003
162.999	2.13582	-3.93352
163.035	2.13935	-3.93701
163.072	2.14288	-3.94049
163.109	2.14641	-3.94397
163.146	2.14994	-3.94745
163.182	2.15348	-3.95092
163.219	2.15702	-3.9544
163.256	2.16056	-3.95787
163.292	2.1641	-3.96134
163.329	2.16764	-3.96481
163.366	2.17119	-3.96827
163.403	2.17474	-3.97173
163.439	2.17829	-3.9752
163.476	2.18185	-3.97865
163.513	2.1854	-3.98211
163.549	2.18896	-3.98556
163.586	2.19252	-3.98902
163.623	2.19608	-3.99246
163.66	2.19965	-3.99591
163.696	2.20322	-3.99936
163.733	2.20678	-4.0028
163.77	2.21036	-4.00624
163.806	2.21393	-4.00967
163.843	2.21751	-4.01311
163.88	2.22108	-4.01654
163.917	2.22466	-4.01997
163.953	2.22825	-4.0234
163.99	2.23183	-4.02683
164.027	2.23542	-4.03025
164.064	2.23901	-4.03367
164.1	2.2426	-4.03709
164.137	2.24619	-4.04051
164.174	2.24979	-4.04393
164.21	2.25339	-4.04734
164.247	2.25698	-4.05075
164.284	2.26059	-4.05416
164.321	2.26419	-4.05756
164.357	2.2678	-4.06097
164.394	2.27141	-4.06437
164.431	2.27502	-4.06777
164.467	2.27863	-4.07116
164.504	2.28225	-4.07456
164.541	2.28586	-4.07795
164.577	2.28948	-4.08134
164.614	2.29311	-4.08472
164.651	2.29673	-4.08811
164.688	2.30036	-4.09149
164.724	2.30398	-4.09487
164.761	2.30761	-4.09825
164.798	2.31125	-4.10163
164.834	2.31488	-4.105
164.871	2.31852	-4.10837
164.908	2.32216	-4.11174
164.945	2.3258	-4.1151
164.981	2.32944	-4.11847
165.018	2.33309	-4.12183
165.055	2.33673	-4.12519
165.091	2.34038	-4.12855
165.128	2.34404	-4.1319
165.165	2.34769	-4.13525
165.202	2.35135	-4.1386
165.238	2.355	-4.14195
165.275	2.35866	-4.1453
165.312	2.36233	-4.14864
165.348	2.36599	-4.15198
165.385	2.36966	-4.15532
165.422	2.37333	-4.15865
165.459	2.377	-4.16199
165.495	2.38067	-4.16532
165.532	2.38435	-4.16865
165.569	2.38803	-4.17197
165.605	2.39171	-4.1753
165.642	2.39539	-4.17862
165.679	2.39907	-4.18194
165.715	2.40276	-4.18526
165.752	2.40645	-4.18857
165.789	2.41014	-4.19188
165.826	2.41383	-4.19519
165.862	2.41752	-4.1985
165.899	2.42122	-4.20181
165.936	2.42492	-4.20511
165.972	2.42862	-4.20841
166.009	2.43232	-4.21171
166.046	2.43603	-4.215
166.083	2.43974	-4.2183

## Sheet: Fig9-c
-70.5257	10.5303	30.041
-70.575	10.5584	30.032
-70.6243	10.5864	30.023
-70.6736	10.6144	30.0139
-70.7229	10.6424	30.0048
-70.7722	10.6703	29.9957
-70.8215	10.6983	29.9866
-70.8708	10.7262	29.9774
-70.9201	10.7542	29.9682
-70.9694	10.7821	29.959
-71.0187	10.81	29.9498
-71.068	10.8379	29.9405
-71.1173	10.8658	29.9312
-71.1666	10.8936	29.9219
-71.2159	10.9215	29.9126
-71.2652	10.9494	29.9032
-71.3145	10.9772	29.8939
-71.3638	11.005	29.8845
-71.4131	11.0328	29.875
-71.4624	11.0606	29.8656
-71.5117	11.0884	29.8561
-71.561	11.1161	29.8466
-71.6103	11.1439	29.8371
-71.6596	11.1716	29.8276
-71.7089	11.1994	29.818
-71.7582	11.2271	29.8084
-71.8075	11.2548	29.7988
-71.8568	11.2825	29.7892
-71.9061	11.3102	29.7795
-71.9554	11.3378	29.7698
-72.0047	11.3655	29.7601
-72.054	11.3931	29.7504
-72.1034	11.4207	29.7406
-72.1527	11.4483	29.7309
-72.202	11.4759	29.7211
-72.2513	11.5035	29.7112
-72.3006	11.5311	29.7014
-72.3499	11.5587	29.6915
-72.3993	11.5862	29.6816
-72.4486	11.6137	29.6717
-72.4979	11.6412	29.6618
-72.5472	11.6688	29.6518
-72.5966	11.6963	29.6418
-72.6459	11.7237	29.6318
-72.6952	11.7512	29.6218
-72.7446	11.7787	29.6117
-72.7939	11.8061	29.6016
-72.8432	11.8335	29.5915
-72.8926	11.861	29.5814
-72.9419	11.8884	29.5712
-72.9912	11.9157	29.5611
-73.0406	11.9431	29.5509
-73.0899	11.9705	29.5406
-73.1393	11.9978	29.5304
-73.1886	12.0252	29.5201
-73.238	12.0525	29.5098
-73.2873	12.0798	29.4995
-73.3367	12.1071	29.4892
-73.386	12.1344	29.4788
-73.4354	12.1617	29.4684
-73.4848	12.189	29.458
-73.5341	12.2162	29.4476
-73.5835	12.2434	29.4371
-73.6329	12.2706	29.4266
-73.6822	12.2979	29.4161
-73.7316	12.3251	29.4056
-73.781	12.3522	29.3951
-73.8304	12.3794	29.3845
-73.8798	12.4066	29.3739
-73.9292	12.4337	29.3633
-73.9785	12.4608	29.3526
-74.0279	12.488	29.3419
-74.0773	12.5151	29.3312
-74.1267	12.5422	29.3205
-74.1761	12.5692	29.3098
-74.2255	12.5963	29.299
-74.275	12.6234	29.2882
-74.3244	12.6504	29.2774
-74.3738	12.6774	29.2666
-74.4232	12.7044	29.2557
-74.4726	12.7314	29.2449
-74.522	12.7584	29.234
-74.5715	12.7854	29.223
-74.6209	12.8124	29.2121
-74.6703	12.8393	29.2011
-74.7198	12.8662	29.1901
-74.7692	12.8932	29.1791
-74.8187	12.9201	29.168
-74.8681	12.947	29.157
-74.9176	12.9739	29.1459
-74.967	13.0007	29.1348
-75.0165	13.0276	29.1236
-75.066	13.0544	29.1125
-75.1154	13.0813	29.1013
-75.1649	13.1081	29.0901
-75.2144	13.1349	29.0788
-75.2639	13.1617	29.0676
-75.3133	13.1884	29.0563
-75.3628	13.2152	29.045
-75.4123	13.242	29.0337
-75.4618	13.2687	29.0223
-75.5113	13.2954	29.011
-75.5608	13.3221	28.9996
-75.6103	13.3488	28.9881
-75.6599	13.3755	28.9767
-75.7094	13.4022	28.9652
-75.7589	13.4289	28.9537
-75.8084	13.4555	28.9422
-75.858	13.4821	28.9307
-75.9075	13.5087	28.9191
-75.957	13.5353	28.9075
-76.0066	13.5619	28.8959
-76.0561	13.5885	28.8843
-76.1057	13.6151	28.8727
-76.1552	13.6417	28.861
-76.2048	13.6682	28.8493
-76.2544	13.6947	28.8376
-76.304	13.7212	28.8258
-76.3535	13.7477	28.814
-76.4031	13.7742	28.8022
-76.4527	13.8007	28.7904
-76.5023	13.8271	28.7786
-76.5519	13.8536	28.7667
-76.6015	13.88	28.7548
-76.6511	13.9065	28.7429
-76.7007	13.9329	28.731
-76.7503	13.9593	28.719
-76.8	13.9856	28.707
-76.8496	14.012	28.695
-76.8992	14.0384	28.683
-76.9489	14.0647	28.6709
-76.9985	14.091	28.6589
-77.0482	14.1174	28.6468
-77.0978	14.1436	28.6346
-77.1475	14.1699	28.6225
-77.1972	14.1962	28.6103
-77.2469	14.2225	28.5981
-77.2965	14.2487	28.5859
-77.3462	14.275	28.5737
-77.3959	14.3012	28.5614
-77.4456	14.3274	28.5491
-77.4953	14.3536	28.5368
-77.545	14.3798	28.5245
-77.5948	14.4059	28.5121
-77.6445	14.4321	28.4997
-77.6942	14.4582	28.4873
-77.7439	14.4844	28.4749
-77.7937	14.5105	28.4625
-77.8434	14.5366	28.45
-77.8932	14.5627	28.4375
-77.9429	14.5887	28.4249
-77.9927	14.6148	28.4124
-78.0425	14.6409	28.3998
-78.0923	14.6669	28.3872
-78.142	14.6929	28.3746
-78.1918	14.7189	28.362
-78.2416	14.7449	28.3493
-78.2914	14.7709	28.3366
-78.3413	14.7969	28.3239
-78.3911	14.8228	28.3112
-78.4409	14.8488	28.2984
-78.4907	14.8747	28.2857
-78.5406	14.9006	28.2728
-78.5904	14.9265	28.26
-78.6403	14.9524	28.2472
-78.6901	14.9782	28.2343
-78.74	15.0041	28.2214
-78.7899	15.03	28.2085
-78.8397	15.0558	28.1955
-78.8896	15.0816	28.1825
-78.9395	15.1074	28.1696
-78.9894	15.1332	28.1565
-79.0393	15.159	28.1435
-79.0893	15.1847	28.1304
-79.1392	15.2105	28.1173
-79.1891	15.2362	28.1042
-79.239	15.262	28.0911
-79.289	15.2877	28.078
-79.3389	15.3134	28.0648
-79.3889	15.3391	28.0516
-79.4389	15.3647	28.0383
-79.4888	15.3904	28.0251
-79.5388	15.416	28.0118
-79.5888	15.4417	27.9985
-79.6388	15.4673	27.9852
-79.6888	15.4929	27.9718
-79.7388	15.5185	27.9585
-79.7888	15.544	27.9451
-79.8389	15.5696	27.9317
-79.8889	15.5952	27.9182
-79.939	15.6207	27.9047
-79.989	15.6462	27.8913
-80.0391	15.6717	27.8777
-80.0891	15.6972	27.8642
-80.1392	15.7227	27.8507
-80.1893	15.7482	27.8371
-80.2394	15.7736	27.8235
-80.2895	15.799	27.8098
-80.3396	15.8245	27.7962
-80.3897	15.8499	27.7825
-80.4398	15.8753	27.7688
-80.49	15.9007	27.7551
-80.5401	15.926	27.7413
-80.5903	15.9514	27.7276
-80.6404	15.9767	27.7138
-80.6906	16.0021	27.7
-80.7408	16.0274	27.6861
-80.7909	16.0527	27.6722
-80.8411	16.078	27.6583
-80.8914	16.1032	27.6444
-80.9416	16.1285	27.6305
-80.9918	16.1537	27.6165
-81.042	16.179	27.6026
-81.0922	16.2042	27.5885
-81.1425	16.2294	27.5745
-81.1927	16.2546	27.5604
-81.243	16.2797	27.5464
-81.2933	16.3049	27.5323
-81.3436	16.3301	27.5181
-81.3938	16.3552	27.504
-81.4441	16.3803	27.4898
-81.4945	16.4054	27.4756
-81.5448	16.4305	27.4614
-81.5951	16.4556	27.4472
-81.6454	16.4807	27.4329
-81.6958	16.5057	27.4186
-81.7461	16.5308	27.4043
-81.7965	16.5558	27.3899
-81.8469	16.5808	27.3756
-81.8972	16.6058	27.3612
-81.9476	16.6308	27.3468
-81.998	16.6557	27.3323
-82.0485	16.6807	27.3179
-82.0989	16.7056	27.3034
-82.1493	16.7306	27.2889
-82.1997	16.7555	27.2743
-82.2502	16.7804	27.2598
-82.3007	16.8053	27.2452
-82.3511	16.8301	27.2306
-82.4016	16.855	27.216
-82.4521	16.8798	27.2013
-82.5026	16.9046	27.1867
-82.5531	16.9295	27.172
-82.6036	16.9543	27.1573
-82.6541	16.979	27.1425
-82.7047	17.0038	27.1277
-82.7552	17.0286	27.113
-82.8058	17.0533	27.0981
-82.8564	17.078	27.0833
-82.9069	17.1028	27.0684
-82.9575	17.1275	27.0535
-83.0081	17.1521	27.0386
-83.0587	17.1768	27.0237
-83.1093	17.2015	27.0087
-83.16	17.2261	26.9937
-83.2106	17.2508	26.9787
-83.2613	17.2754	26.9637
-83.3119	17.3	26.9487
-83.3626	17.3246	26.9336
-83.4133	17.3491	26.9185
-83.464	17.3737	26.9033
-83.5147	17.3982	26.8882
-83.5654	17.4228	26.873
-83.6161	17.4473	26.8578
-83.6668	17.4718	26.8426
-83.7176	17.4963	26.8273
-83.7683	17.5207	26.8121
-83.8191	17.5452	26.7968
-83.8699	17.5697	26.7815
-83.9207	17.5941	26.7661
-83.9715	17.6185	26.7508
-84.0223	17.6429	26.7354
-84.0731	17.6673	26.72
-84.124	17.6917	26.7045
-84.1748	17.716	26.6891
-84.2257	17.7404	26.6736
-84.2765	17.7647	26.6581
-84.3274	17.789	26.6425
-84.3783	17.8133	26.627
-84.4292	17.8376	26.6114
-84.4801	17.8619	26.5958
-84.531	17.8862	26.5801
-84.582	17.9104	26.5645
-84.6329	17.9346	26.5488
-84.6839	17.9588	26.5331
-84.7348	17.983	26.5174
-84.7858	18.0072	26.5016
-84.8368	18.0314	26.4859
-84.8878	18.0556	26.4701
-84.9389	18.0797	26.4542
-84.9899	18.1038	26.4384
-85.0409	18.1279	26.4225
-85.092	18.152	26.4066
-85.143	18.1761	26.3907
-85.1941	18.2002	26.3748
-85.2452	18.2243	26.3588
-85.2963	18.2483	26.3428
-85.3474	18.2723	26.3268
-85.3985	18.2963	26.3108
-85.4497	18.3203	26.2947
-85.5008	18.3443	26.2786
-85.552	18.3683	26.2625
-85.6031	18.3922	26.2464
-85.6543	18.4162	26.2302
-85.7055	18.4401	26.214
-85.7567	18.464	26.1978
-85.808	18.4879	26.1816
-85.8592	18.5118	26.1653
-85.9104	18.5357	26.149
-85.9617	18.5595	26.1327
-86.013	18.5833	26.1164
-86.0643	18.6072	26.1
-86.1155	18.631	26.0837
-86.1669	18.6548	26.0673
-86.2182	18.6786	26.0509
-86.2695	18.7023	26.0344
-86.3209	18.7261	26.0179
-86.3722	18.7498	26.0014
-86.4236	18.7735	25.9849
-86.475	18.7972	25.9684
-86.5264	18.8209	25.9518
-86.5778	18.8446	25.9352
-86.6292	18.8682	25.9186
-86.6806	18.8919	25.9019
-86.7321	18.9155	25.8852
-86.7836	18.9391	25.8686
-86.835	18.9627	25.8518
-86.8865	18.9863	25.8351
-86.938	19.0099	25.8183
-86.9895	19.0334	25.8015
-87.0411	19.057	25.7847
-87.0926	19.0805	25.7679
-87.1442	19.104	25.751
-87.1957	19.1275	25.7341
-87.2473	19.151	25.7172
-87.2989	19.1745	25.7003
-87.3505	19.1979	25.6833
-87.4022	19.2214	25.6663
-87.4538	19.2448	25.6493
-87.5054	19.2682	25.6323
-87.5571	19.2916	25.6152
-87.6088	19.3149	25.5982
-87.6605	19.3383	25.5811
-87.7122	19.3617	25.5639
-87.7639	19.385	25.5468
-87.8156	19.4083	25.5296
-87.8674	19.4316	25.5124
-87.9191	19.4549	25.4951
-87.9709	19.4782	25.4779
-88.0227	19.5014	25.4606
-88.0745	19.5247	25.4433
-88.1263	19.5479	25.426
-88.1781	19.5711	25.4086
-88.23	19.5943	25.3913
-88.2818	19.6175	25.3739
-88.3337	19.6406	25.3564
-88.3856	19.6638	25.339
-88.4375	19.6869	25.3215
-88.4894	19.71	25.304
-88.5413	19.7331	25.2865
-88.5933	19.7562	25.2689
-88.6452	19.7793	25.2514
-88.6972	19.8024	25.2338
-88.7492	19.8254	25.2161
-88.8012	19.8484	25.1985
-88.8532	19.8714	25.1808
-88.9052	19.8944	25.1631
-88.9573	19.9174	25.1454
-89.0093	19.9404	25.1277
-89.0614	19.9633	25.1099
-89.1135	19.9863	25.0921
-89.1656	20.0092	25.0743
-89.2177	20.0321	25.0564
-89.2699	20.055	25.0386
-89.322	20.0779	25.0207
-89.3742	20.1007	25.0028
-89.4264	20.1236	24.9848
-89.4786	20.1464	24.9669
-89.5308	20.1692	24.9489
-89.583	20.192	24.9308
-89.6352	20.2148	24.9128
-89.6875	20.2375	24.8947
-89.7398	20.2603	24.8767
-89.792	20.283	24.8585
-89.8443	20.3057	24.8404
-89.8966	20.3284	24.8222
-89.949	20.3511	24.804
-90.0013	20.3738	24.7858
-90.0537	20.3965	24.7676
-90.1061	20.4191	24.7493
-90.1585	20.4417	24.731
-90.2109	20.4643	24.7127
-90.2633	20.4869	24.6944
-90.3157	20.5095	24.676
-90.3682	20.5321	24.6576
-90.4206	20.5546	24.6392
-90.4731	20.5771	24.6208
-90.5256	20.5997	24.6023
-90.5781	20.6222	24.5838
-90.6307	20.6446	24.5653
-90.6832	20.6671	24.5468
-90.7358	20.6896	24.5282
-90.7884	20.712	24.5096
-90.841	20.7344	24.491
-90.8936	20.7568	24.4724
-90.9462	20.7792	24.4537
-90.9989	20.8016	24.435
-91.0515	20.8239	24.4163
-91.1042	20.8463	24.3976
-91.1569	20.8686	24.3788
-91.2096	20.8909	24.36
-91.2623	20.9132	24.3412
-91.3151	20.9355	24.3224
-91.3678	20.9578	24.3035
-91.4206	20.98	24.2846
-91.4734	21.0022	24.2657
-91.5262	21.0245	24.2468
-91.579	21.0466	24.2278
-91.6319	21.0688	24.2089
-91.6847	21.091	24.1898
-91.7376	21.1132	24.1708
-91.7905	21.1353	24.1517
-91.8434	21.1574	24.1327
-91.8963	21.1795	24.1136
-91.9493	21.2016	24.0944
-92.0022	21.2237	24.0753
-92.0552	21.2457	24.0561
-92.1082	21.2677	24.0369
-92.1612	21.2898	24.0176
-92.2142	21.3118	23.9983
-92.2673	21.3338	23.9791
-92.3203	21.3557	23.9597
-92.3734	21.3777	23.9404
-92.4265	21.3996	23.9211
-92.4796	21.4216	23.9017
-92.5327	21.4435	23.8822
-92.5859	21.4654	23.8628
-92.639	21.4872	23.8433
-92.6922	21.5091	23.8239
-92.7454	21.531	23.8043
-92.7986	21.5528	23.7848
-92.8519	21.5746	23.7652
-92.9051	21.5964	23.7456
-92.9584	21.6182	23.726
-93.0117	21.6399	23.7064
-93.065	21.6617	23.6867
-93.1183	21.6834	23.667
-93.1716	21.7051	23.6473
-93.225	21.7268	23.6276
-93.2784	21.7485	23.6078
-93.3318	21.7702	23.588
-93.3852	21.7918	23.5682
-93.4386	21.8134	23.5483
-93.492	21.835	23.5285
-93.5455	21.8566	23.5086
-93.599	21.8782	23.4887
-93.6525	21.8998	23.4687
-93.706	21.9213	23.4488
-93.7595	21.9429	23.4288
-93.8131	21.9644	23.4087
-93.8667	21.9859	23.3887
-93.9202	22.0073	23.3686
-93.9738	22.0288	23.3485
-94.0275	22.0503	23.3284
-94.0811	22.0717	23.3083
-94.1348	22.0931	23.2881
-94.1885	22.1145	23.2679
-94.2422	22.1359	23.2477
-94.2959	22.1573	23.2274
-94.3496	22.1786	23.2071
-94.4034	22.1999	23.1868
-94.4571	22.2213	23.1665
-94.5109	22.2426	23.1461
-94.5648	22.2638	23.1258
-94.6186	22.2851	23.1054
-94.6724	22.3063	23.0849
-94.7263	22.3276	23.0645
-94.7802	22.3488	23.044
-94.8341	22.37	23.0235
-94.888	22.3912	23.003
-94.942	22.4123	22.9824
-94.9959	22.4335	22.9618
-95.0499	22.4546	22.9412
-95.1039	22.4757	22.9206
-95.1579	22.4968	22.8999
-95.2119	22.5179	22.8792
-95.266	22.5389	22.8585
-95.3201	22.56	22.8378
-95.3742	22.581	22.817
-95.4283	22.602	22.7962
-95.4824	22.623	22.7754
-95.5366	22.644	22.7546
-95.5907	22.665	22.7337
-95.6449	22.6859	22.7128
-95.6992	22.7068	22.6919
-95.7534	22.7277	22.671
-95.8076	22.7486	22.65
-95.8619	22.7695	22.629
-95.9162	22.7904	22.608
-95.9705	22.8112	22.5869
-96.0248	22.832	22.5659
-96.0792	22.8528	22.5448
-96.1335	22.8736	22.5236
-96.1879	22.8944	22.5025
-96.2423	22.9151	22.4813
-96.2968	22.9359	22.4601
-96.3512	22.9566	22.4389
-96.4057	22.9773	22.4176
-96.4602	22.998	22.3964
-96.5147	23.0186	22.375
-96.5692	23.0393	22.3537
-96.6238	23.0599	22.3324
-96.6783	23.0805	22.311
-96.7329	23.1011	22.2896
-96.7875	23.1217	22.2681
-96.8422	23.1423	22.2467
-96.8968	23.1628	22.2252
-96.9515	23.1834	22.2037
-97.0062	23.2039	22.1821
-97.0609	23.2244	22.1606
-97.1156	23.2448	22.139
-97.1704	23.2653	22.1173
-97.2251	23.2857	22.0957
-97.2799	23.3061	22.074
-97.3347	23.3265	22.0523
-97.3896	23.3469	22.0306
-97.4444	23.3673	22.0089
-97.4993	23.3877	21.9871
-97.5542	23.408	21.9653
-97.6091	23.4283	21.9435
-97.6641	23.4486	21.9216
-97.719	23.4689	21.8997
-97.774	23.4891	21.8778
-97.829	23.5094	21.8559
-97.884	23.5296	21.8339
-97.9391	23.5498	21.8119
-97.9942	23.57	21.7899
-98.0492	23.5902	21.7679
-98.1043	23.6103	21.7458
-98.1595	23.6305	21.7238
-98.2146	23.6506	21.7016
-98.2698	23.6707	21.6795
-98.325	23.6908	21.6573
-98.3802	23.7109	21.6351
-98.4354	23.7309	21.6129
-98.4907	23.7509	21.5907
-98.546	23.7709	21.5684
-98.6013	23.7909	21.5461
-98.6566	23.8109	21.5238
-98.712	23.8309	21.5014
-98.7673	23.8508	21.479
-98.8227	23.8707	21.4566
-98.8781	23.8906	21.4342
-98.9335	23.9105	21.4117
-98.989	23.9304	21.3893
-99.0445	23.9502	21.3667
-99.1	23.9701	21.3442
-99.1555	23.9899	21.3216
-99.211	24.0097	21.2991
-99.2666	24.0295	21.2764
-99.3222	24.0492	21.2538
-99.3778	24.069	21.2311
-99.4334	24.0887	21.2084
-99.4891	24.1084	21.1857
-99.5448	24.1281	21.1629
-99.6004	24.1477	21.1402
-99.6562	24.1674	21.1174
-99.7119	24.187	21.0945
-99.7677	24.2066	21.0717
-99.8235	24.2262	21.0488
-99.8793	24.2458	21.0259
-99.9351	24.2654	21.0029
-99.991	24.2849	20.98
-100.047	24.3044	20.957
-100.103	24.3239	20.934
-100.159	24.3434	20.9109
-100.215	24.3629	20.8879
-100.271	24.3823	20.8648
-100.327	24.4017	20.8416
-100.383	24.4211	20.8185
-100.439	24.4405	20.7953
-100.495	24.4599	20.7721
-100.551	24.4793	20.7489
-100.607	24.4986	20.7256
-100.663	24.5179	20.7023
-100.719	24.5372	20.679
-100.775	24.5565	20.6557
-100.832	24.5757	20.6323
-100.888	24.595	20.6089
-100.944	24.6142	20.5855
-101	24.6334	20.5621
-101.057	24.6526	20.5386
-101.113	24.6717	20.5151
-101.169	24.6909	20.4916
-101.226	24.71	20.468
-101.282	24.7291	20.4444
-101.338	24.7482	20.4208
-101.395	24.7673	20.3972
-101.451	24.7863	20.3735
-101.508	24.8054	20.3498
-101.564	24.8244	20.3261
-101.621	24.8434	20.3024
-101.677	24.8623	20.2786
-101.734	24.8813	20.2548
-101.791	24.9002	20.231
-101.847	24.9192	20.2071
-101.904	24.9381	20.1833
-101.96	24.9569	20.1593
-102.017	24.9758	20.1354
-102.074	24.9946	20.1115
-102.131	25.0135	20.0875
-102.188	25.0323	20.0635
-102.244	25.0511	20.0394
-102.301	25.0698	20.0154
-102.358	25.0886	19.9913
-102.415	25.1073	19.9671
-102.472	25.126	19.943
-102.529	25.1447	19.9188
-102.586	25.1634	19.8946
-102.643	25.182	19.8704
-102.7	25.2006	19.8461
-102.757	25.2192	19.8218
-102.814	25.2378	19.7975
-102.871	25.2564	19.7732
-102.928	25.275	19.7488
-102.985	25.2935	19.7244
-103.042	25.312	19.7
-103.099	25.3305	19.6755
-103.156	25.349	19.651
-103.214	25.3674	19.6265
-103.271	25.3858	19.602
-103.328	25.4043	19.5774
-103.385	25.4227	19.5528
-103.443	25.441	19.5282
-103.5	25.4594	19.5036
-103.558	25.4777	19.4789
-103.615	25.496	19.4542
-103.672	25.5143	19.4295
-103.73	25.5326	19.4047
-103.787	25.5509	19.38
-103.845	25.5691	19.3551
-103.902	25.5873	19.3303
-103.96	25.6055	19.3054
-104.017	25.6237	19.2806
-104.075	25.6418	19.2556
-104.133	25.66	19.2307
-104.19	25.6781	19.2057
-104.248	25.6962	19.1807
-104.306	25.7143	19.1557
-104.364	25.7323	19.1306
-104.421	25.7504	19.1055
-104.479	25.7684	19.0804
-104.537	25.7864	19.0553
-104.595	25.8044	19.0301
-104.653	25.8223	19.0049
-104.71	25.8403	18.9797
-104.768	25.8582	18.9544
-104.826	25.8761	18.9291
-104.884	25.8939	18.9038
-104.942	25.9118	18.8785
-105	25.9296	18.8531
-105.058	25.9474	18.8277
-105.116	25.9652	18.8023
-105.174	25.983	18.7769
-105.233	26.0008	18.7514
-105.291	26.0185	18.7259
-105.349	26.0362	18.7004
-105.407	26.0539	18.6748
-105.466	26.0716	18.6492
-105.524	26.0892	18.6236
-105.582	26.1069	18.5979
-105.64	26.1245	18.5723
-105.699	26.1421	18.5466
-105.757	26.1596	18.5208
-105.816	26.1772	18.4951
-105.874	26.1947	18.4693
-105.932	26.2122	18.4435
-105.991	26.2297	18.4176
-106.049	26.2472	18.3918
-106.108	26.2646	18.3659
-106.166	26.282	18.3399
-106.225	26.2994	18.314
-106.284	26.3168	18.288
-106.342	26.3342	18.262
-106.401	26.3515	18.2359
-106.46	26.3688	18.2099
-106.519	26.3862	18.1838
-106.577	26.4034	18.1577
-106.636	26.4207	18.1315
-106.695	26.4379	18.1053
-106.754	26.4551	18.0791
-106.813	26.4723	18.0529
-106.871	26.4895	18.0266
-106.93	26.5067	18.0003
-106.989	26.5238	17.974
-107.048	26.5409	17.9476
-107.108	26.558	17.9213
-107.166	26.5751	17.8948
-107.226	26.5921	17.8684
-107.285	26.6091	17.8419
-107.344	26.6261	17.8154
-107.403	26.6431	17.7889
-107.462	26.6601	17.7624
-107.521	26.677	17.7358
-107.581	26.694	17.7092
-107.64	26.7109	17.6825
-107.699	26.7277	17.6559
-107.759	26.7446	17.6292
-107.818	26.7614	17.6025
-107.877	26.7782	17.5757
-107.937	26.795	17.5489
-107.996	26.8118	17.5221
-108.056	26.8285	17.4953
-108.115	26.8453	17.4684
-108.175	26.862	17.4415
-108.234	26.8787	17.4146
-108.294	26.8953	17.3876
-108.354	26.912	17.3606
-108.413	26.9286	17.3336
-108.473	26.9452	17.3066
-108.533	26.9617	17.2795
-108.592	26.9783	17.2524
-108.652	26.9948	17.2253
-108.712	27.0114	17.1981
-108.772	27.0278	17.1709
-108.832	27.0443	17.1437
-108.892	27.0607	17.1165
-108.952	27.0772	17.0892
-109.012	27.0936	17.0619
-109.072	27.11	17.0346
-109.132	27.1263	17.0072
-109.192	27.1426	16.9798
-109.252	27.159	16.9524
-109.312	27.1752	16.9249
-109.372	27.1915	16.8975
-109.432	27.2078	16.87
-109.492	27.224	16.8424
-109.553	27.2402	16.8148
-109.613	27.2564	16.7873
-109.673	27.2725	16.7596
-109.734	27.2887	16.732
-109.794	27.3048	16.7043
-109.854	27.3209	16.6766
-109.915	27.3369	16.6488
-109.975	27.353	16.6211
-110.036	27.369	16.5933
-110.096	27.385	16.5654
-110.157	27.401	16.5376
-110.217	27.4169	16.5097
-110.278	27.4329	16.4818
-110.339	27.4488	16.4538
-110.399	27.4647	16.4259
-110.46	27.4806	16.3978
-110.521	27.4964	16.3698
-110.582	27.5122	16.3417
-110.642	27.528	16.3136
-110.703	27.5438	16.2855
-110.764	27.5596	16.2574
-110.825	27.5753	16.2292
-110.886	27.591	16.201
-110.947	27.6067	16.1727
-111.008	27.6223	16.1444
-111.069	27.638	16.1161
-111.13	27.6536	16.0878
-111.191	27.6692	16.0594
-111.252	27.6848	16.031
-111.313	27.7003	16.0026
-111.374	27.7158	15.9742
-111.436	27.7313	15.9457
-111.497	27.7468	15.9172
-111.558	27.7623	15.8886
-111.62	27.7777	15.86
-111.681	27.7931	15.8314
-111.742	27.8085	15.8028
-111.804	27.8239	15.7741
-111.865	27.8392	15.7454
-111.927	27.8545	15.7167
-111.988	27.8698	15.688
-112.05	27.8851	15.6592
-112.111	27.9003	15.6304
-112.173	27.9155	15.6015
-112.235	27.9307	15.5726
-112.296	27.9459	15.5437
-112.358	27.9611	15.5148
-112.42	27.9762	15.4858
-112.482	27.9913	15.4568
-112.543	28.0064	15.4278
-112.605	28.0215	15.3988
-112.667	28.0365	15.3697
-112.729	28.0515	15.3406
-112.791	28.0665	15.3114
-112.853	28.0815	15.2822
-112.915	28.0964	15.253
-112.977	28.1113	15.2238
-113.039	28.1262	15.1945
-113.102	28.1411	15.1652
-113.164	28.1559	15.1359
-113.226	28.1707	15.1065
-113.288	28.1855	15.0771
-113.35	28.2003	15.0477
-113.413	28.2151	15.0183
-113.475	28.2298	14.9888
-113.537	28.2445	14.9593
-113.6	28.2592	14.9297
-113.662	28.2738	14.9001
-113.725	28.2885	14.8705
-113.787	28.303	14.8409
-113.85	28.3176	14.8112
-113.912	28.3322	14.7815
-113.975	28.3467	14.7518
-114.038	28.3612	14.722
-114.1	28.3757	14.6922
-114.163	28.3902	14.6624
-114.226	28.4046	14.6326
-114.289	28.419	14.6027
-114.352	28.4334	14.5727
-114.415	28.4478	14.5428
-114.478	28.4621	14.5128
-114.54	28.4764	14.4828
-114.603	28.4907	14.4528
-114.666	28.505	14.4227
-114.73	28.5192	14.3926
-114.793	28.5334	14.3625
-114.856	28.5476	14.3323
-114.919	28.5618	14.3021
-114.982	28.5759	14.2719
-115.046	28.59	14.2416
-115.109	28.6041	14.2113
-115.172	28.6182	14.181
-115.235	28.6322	14.1506
-115.299	28.6462	14.1202
-115.362	28.6602	14.0898
-115.426	28.6742	14.0594
-115.489	28.6881	14.0289
-115.553	28.702	13.9984
-115.616	28.7159	13.9678
-115.68	28.7298	13.9372
-115.744	28.7436	13.9066
-115.807	28.7574	13.876
-115.871	28.7712	13.8453
-115.935	28.785	13.8146
-115.999	28.7987	13.7839
-116.063	28.8124	13.7531
-116.126	28.8261	13.7223
-116.19	28.8398	13.6915
-116.254	28.8534	13.6606
-116.318	28.867	13.6297
-116.382	28.8806	13.5988
-116.447	28.8942	13.5678
-116.511	28.9077	13.5368
-116.575	28.9212	13.5058
-116.639	28.9347	13.4748
-116.703	28.9482	13.4437
-116.767	28.9616	13.4125
-116.832	28.975	13.3814
-116.896	28.9884	13.3502
-116.961	29.0017	13.319
-117.025	29.0151	13.2878
-117.09	29.0284	13.2565
-117.154	29.0416	13.2251
-117.219	29.0549	13.1938
-117.283	29.0681	13.1624
-117.348	29.0813	13.131
-117.413	29.0945	13.0996
-117.477	29.1076	13.0681
-117.542	29.1208	13.0366
-117.607	29.1338	13.005
-117.672	29.1469	12.9735
-117.737	29.1599	12.9419
-117.802	29.173	12.9102
-117.867	29.1859	12.8785
-117.931	29.1989	12.8468
-117.996	29.2118	12.8151
-118.062	29.2248	12.7833
-118.127	29.2376	12.7515
-118.192	29.2505	12.7197
-118.257	29.2633	12.6878
-118.322	29.2761	12.6559
-118.388	29.2889	12.624
-118.453	29.3016	12.592
-118.518	29.3144	12.56
-118.584	29.327	12.528
-118.649	29.3397	12.4959
-118.715	29.3524	12.4638
-118.78	29.365	12.4316
-118.846	29.3775	12.3995
-118.912	29.3901	12.3673
-118.977	29.4026	12.335
-119.043	29.4151	12.3028
-119.109	29.4276	12.2705
-119.174	29.4401	12.2381
-119.24	29.4525	12.2057
-119.306	29.4649	12.1733
-119.372	29.4773	12.1409
-119.438	29.4896	12.1084
-119.504	29.5019	12.0759
-119.57	29.5142	12.0434
-119.636	29.5265	12.0108
-119.703	29.5387	11.9782
-119.769	29.5509	11.9456
-119.835	29.5631	11.9129
-119.901	29.5752	11.8802
-119.968	29.5873	11.8474
-120.034	29.5994	11.8147
-120.1	29.6115	11.7818
-120.167	29.6235	11.749
-120.233	29.6355	11.7161
-120.3	29.6475	11.6832
-120.367	29.6594	11.6502
-120.433	29.6714	11.6173
-120.5	29.6833	11.5842
-120.567	29.6951	11.5512
-120.633	29.707	11.5181
-120.7	29.7188	11.485
-120.767	29.7306	11.4518
-120.834	29.7423	11.4186
-120.901	29.754	11.3854
-120.968	29.7658	11.3521
-121.035	29.7774	11.3188
-121.102	29.7891	11.2855
-121.169	29.8007	11.2522
-121.236	29.8123	11.2188
-121.304	29.8238	11.1853
-121.371	29.8353	11.1518
-121.438	29.8468	11.1183
-121.506	29.8583	11.0848
-121.573	29.8697	11.0512
-121.641	29.8812	11.0176
-121.708	29.8925	10.984
-121.776	29.9039	10.9503
-121.843	29.9152	10.9166
-121.911	29.9265	10.8828
-121.979	29.9378	10.849
-122.046	29.949	10.8152
-122.114	29.9602	10.7813
-122.182	29.9714	10.7475
-122.25	29.9825	10.7135
-122.318	29.9937	10.6796
-122.386	30.0048	10.6456
-122.454	30.0158	10.6115
-122.522	30.0268	10.5775
-122.59	30.0378	10.5433
-122.658	30.0488	10.5092
-122.727	30.0598	10.475
-122.795	30.0707	10.4408
-122.863	30.0816	10.4065
-122.932	30.0924	10.3722
-123	30.1032	10.3379
-123.069	30.114	10.3036
-123.137	30.1248	10.2692
-123.206	30.1355	10.2347
-123.275	30.1462	10.2003
-123.343	30.1569	10.1657
-123.412	30.1675	10.1312
-123.481	30.1781	10.0966
-123.55	30.1887	10.062
-123.618	30.1993	10.0273
-123.688	30.2098	9.99265
-123.757	30.2203	9.95792
-123.826	30.2308	9.92315
-123.895	30.2412	9.88835
-123.964	30.2516	9.85351
-124.033	30.2619	9.81863
-124.102	30.2723	9.78372
-124.172	30.2826	9.74876
-124.241	30.2929	9.71377
-124.311	30.3031	9.67875
-124.38	30.3133	9.64368
-124.45	30.3235	9.60858
-124.519	30.3337	9.57344
-124.589	30.3438	9.53826
-124.658	30.3539	9.50305
-124.728	30.3639	9.46779
-124.798	30.374	9.4325
-124.868	30.3839	9.39717
-124.938	30.3939	9.3618
-125.008	30.4038	9.3264
-125.078	30.4138	9.29095
-125.148	30.4236	9.25547
-125.218	30.4335	9.21995
-125.288	30.4433	9.18439
-125.358	30.453	9.14879
-125.429	30.4628	9.11316
-125.499	30.4725	9.07748
-125.57	30.4822	9.04177
-125.64	30.4918	9.00602
-125.71	30.5014	8.97023
-125.781	30.511	8.9344
-125.852	30.5206	8.89853
-125.922	30.5301	8.86262
-125.993	30.5395	8.82667
-126.064	30.549	8.79069
-126.135	30.5584	8.75466
-126.206	30.5678	8.7186
-126.277	30.5772	8.68249
-126.348	30.5865	8.64635
-126.419	30.5958	8.61016
-126.49	30.605	8.57394
-126.561	30.6143	8.53768
-126.632	30.6234	8.50137
-126.704	30.6326	8.46503
